# Supplementary material for: Did the Family Health Strategy have an impact on indicators of hospitalizations for stroke and heart failure? Longitudinal study in Brazil: 1998-2013
Source: PLoS One. 2018 Jun 26;13(6):e0198428. doi: 10.1371/journal.pone.0198428 (PMC6019246; doi:10.1371/journal.pone.0198428)
Supplement: S1 File — (XLS) [file pone.0198428.s001.xls]

## Sheet: Tabela total
Year	Code	City	Number	Population	City Size	GDP	DHI	DHI Value	ESF Accreditation	Time of ESF Accreditation (months)	Total time of ESF Accreditation (months)	Number of accredited ESF	timeofimplantation(month)	Timeofthelastimplantation(months)	ESFProportion	ACSProportion	IPRSGroups	IPRSWealth Ranking	HeartFailure per 10000	Stroke per 10000
1998	350010	ADAMANTINA	1	33044	Medium	.	2	0.718	0			0			0	0	.	.	114.194	0.89214
1998	350020	ADOLFO	2	3394	Small	.	1	0.644	0			0			0	0	.	.	19.4932	0
1998	350030	AGUAÍ	3	27422	Medium	.	1	0.697	0			0			0	0	.	.	127.168	1.28452
1998	350040	ÁGUAS DA PRATA	4	7305	Small	.	2	0.714	0			0			0	0	.	.	88.5312	4.02414
1998	350050	ÁGUAS DE LINDÓIA	5	14112	Medium	.	2	0.741	0			0			0	0	.	.	134.157	0
1998	350055	ÁGUAS DE SANTA BÁRBARA	6	4403	Small	.	1	0.697	0			0			0	0	.	.	35.9712	21.5827
1998	350060	ÁGUAS DE SÃO PEDRO	7	1733	Small	.	3	0.867	0			0			0	0	.	.	27.3224	0
1998	350070	AGUDOS	8	31577	Medium	.	1	0.674	0			0			0	0	.	.	132.385	1.22579
1998	350075	ALAMBARI	9	3470	Small	.	1	0.64	0			0			0	0	.	.	40.4449	0
1998	350080	ALFREDO MARCONDES	10	3658	Small	.	1	0.645	0			0			0	0	.	.	61.8716	0
1998	350090	ALTAIR	11	3578	Small	.	1	0.643	0			0			0	0	.	.	43.5256	10.8814
1998	350100	ALTINÓPOLIS	12	14004	Medium	.	2	0.734	0			0			0	0	.	.	72.787	35.2195
1998	350110	ALTO ALEGRE	13	4308	Small	.	1	0.632	0			0			0	0	.	.	63.8978	12.7796
1998	350115	ALUMÍNIO	14	13101	Medium	.	1	0.693	0			0			0	0	.	.	88.4956	0
1998	350120	ÁLVARES FLORENCE	15	4493	Small	.	1	0.663	0			0			0	0	.	.	98.0392	18.3824
1998	350130	ÁLVARES MACHADO	16	22333	Medium	.	1	0.669	0			0			0	15.45	.	.	141.199	23.5331
1998	350140	ÁLVARO DE CARVALHO	17	3051	Small	.	1	0.577	0			0			0	94.23	.	.	46.1894	23.0947
1998	350150	ALVINLÂNDIA	18	2681	Small	.	1	0.614	0			0			0	0	.	.	102.564	25.641
1998	350160	AMERICANA	19	171462	Big	.	2	0.765	0			0			0	0	.	.	39.5615	27.0176
1998	350170	AMÉRICO BRASILIENSE	20	24959	Medium	.	1	0.659	0			0			0	0	.	.	34.9072	7.34889
1998	350180	AMÉRICO DE CAMPOS	21	5516	Small	.	1	0.652	0			0			0	0	.	.	284.793	53.7346
1998	350190	AMPARO	22	56541	Medium	.	2	0.754	9			9			54.92	9.15	.	.	111.418	1.10314
1998	350200	ANALÂNDIA	23	3579	Small	.	2	0.7	1			1			96.4	32.13	.	.	9.8912	0
1998	350210	ANDRADINA	24	54055	Medium	.	2	0.72	0			0			0	0	.	.	57.6654	58.2479
1998	350220	ANGATUBA	25	18063	Medium	.	1	0.664	1			1			19.1	15.92	.	.	111.91	1.9984
1998	350230	ANHEMBI	26	4338	Small	.	1	0.662	0			0			0	0	.	.	0	7.54148
1998	350240	ANHUMAS	27	3083	Small	.	1	0.596	0			0			0	74.6	.	.	95.0119	11.8765
1998	350250	APARECIDA	28	34609	Medium	.	2	0.703	0			0			0	0	.	.	158.663	99.4288
1998	350260	APARECIDA D'OESTE	29	4798	Small	.	1	0.661	0			0			0	0	.	.	224.859	49.9688
1998	350270	APIAÍ	30	23800	Medium	.	1	0.608	0			0			0	50.74	.	.	112.595	1.9084
1998	350275	ARAÇARIGUAMA	31	9915	Small	.	1	0.674	0			0			0	0	.	.	57.7521	4.44247
1998	350280	ARAÇATUBA	32	165076	Big	.	2	0.775	0			0			0	0	.	.	47.2419	19.4064
1998	350290	ARAÇOIABA DA SERRA	33	17846	Medium	.	1	0.697	0			0			0	12.89	.	.	90.8059	1.89179
1998	350300	ARAMINA	34	4255	Small	.	1	0.663	0			0			0	0	.	.	68.1818	7.57576
1998	350310	ARANDU	35	5352	Small	.	1	0.619	0			0			0	64.46	.	.	103.858	44.5104
1998	350315	ARAPEÍ	36	2356	Small	.	1	0.581	0			0			0	0	.	.	28.0505	14.0252
1998	350320	ARARAQUARA	37	170773	Big	.	2	0.754	0			0			0	0	.	.	81.2123	28.978
1998	350330	ARARAS	38	97873	Medium	.	2	0.728	0			0			0	0	.	.	67.9619	28.8215
1998	350335	ARCO.ÍRIS	39	2043	Small	.	1	0.666	0			0			0	56.29	.	.	0	0
1998	350340	AREALVA	40	6590	Small	.	1	0.679	0			0			0	0	.	.	102.96	42.9
1998	350350	AREIAS	41	3492	Small	.	1	0.631	0			0			0	0	.	.	21.2089	31.8134
1998	350360	AREIÓPOLIS	42	10235	Medium	.	1	0.629	0			0			0	0	.	.	52.2317	4.74834
1998	350370	ARIRANHA	43	7068	Small	.	1	0.642	0			0			0	0	.	.	128.311	37.2517
1998	350380	ARTUR NOGUEIRA	44	27067	Medium	.	2	0.703	1			1			12.75	16.99	.	.	21.0495	1.50353
1998	350390	ARUJÁ	45	52782	Medium	.	2	0.715	0			0			0	0	.	.	63.1769	15.5891
1998	350395	ASPÁSIA	46	1968	Small	.	1	0.607	0			0			0	0	.	.	128	32
1998	350400	ASSIS	47	84758	Medium	.	2	0.739	8			8			32.56	16.28	.	.	84.9217	4.90659
1998	350410	ATIBAIA	48	97206	Medium	.	2	0.756	0			0			0	7.69	.	.	49.1969	0.361742
1998	350420	AURIFLAMA	49	13524	Medium	.	2	0.705	0			0			0	0	.	.	144.254	36.6748
1998	350430	AVAÍ	50	4561	Small	.	1	0.637	0			0			0	0	.	.	117.005	23.4009
1998	350440	AVANHANDAVA	51	8462	Small	.	1	0.637	0			0			0	0	.	.	48.288	13.1694
1998	350450	AVARÉ	52	72382	Medium	.	2	0.727	0			0			0	0	.	.	91.3923	0.466287
1998	350460	BADY BASSITT	53	8507	Small	.	2	0.7	0			0			0	0	.	.	71.2307	7.91452
1998	350470	BALBINOS	54	1442	Small	.	1	0.649	0			0			0	0	.	.	43.3839	0
1998	350480	BÁLSAMO	55	7181	Small	.	2	0.752	0			0			0	0	.	.	71.0405	0
1998	350490	BANANAL	56	8895	Small	.	1	0.669	2			2			77.57	51.71	.	.	27.3331	46.8567
1998	350500	BARÃO DE ANTONINA	57	2637	Small	.	1	0.606	0			0			0	0	.	.	123.762	37.1287
1998	350510	BARBOSA	58	5935	Small	.	1	0.62	0			0			0	0	.	.	37.0599	6.17665
1998	350520	BARIRI	59	26016	Medium	.	2	0.711	0			0			0	0	.	.	205.495	73.7965
1998	350530	BARRA BONITA	60	33487	Medium	.	2	0.725	0			0			0	0	.	.	80.9717	4.04858
1998	350535	BARRA DO CHAPÉU	61	5049	Small	.	1	0.52	0			0			0	68.33	.	.	23.7342	0
1998	350540	BARRA DO TURVO	62	7276	Small	.	1	0.53	0			0			0	39.51	.	.	21.5633	37.7358
1998	350550	BARRETOS	63	101951	Big	.	2	0.736	0			0			0	0	.	.	109.792	32.1421
1998	350560	BARRINHA	64	22827	Medium	.	1	0.642	1			1			15.11	15.11	.	.	204.757	16.546
1998	350570	BARUERI	65	188840	Big	.	2	0.775	0			0			0	0	.	.	52.7718	21.7748
1998	350580	BASTOS	66	20098	Medium	.	1	0.662	0			0			0	0	.	.	77.0713	25.0482
1998	350590	BATATAIS	67	48934	Medium	.	2	0.723	1			1			7.05	4.7	.	.	59.4538	5.22671
1998	350600	BAURU	68	300409	Big	.	2	0.774	0			0			0	0	.	.	69.1617	0.223102
1998	350610	BEBEDOURO	69	74053	Medium	.	2	0.712	0			0			0	0	.	.	51.101	0.464554
1998	350620	BENTO DE ABREU	70	2281	Small	.	1	0.626	0			0			0	0	.	.	16	32
1998	350630	BERNARDINO DE CAMPOS	71	10469	Medium	.	1	0.681	0			0			0	0	.	.	117.286	53.0578
1998	350635	BERTIOGA	72	17718	Medium	.	2	0.714	1			1			19.47	19.47	.	.	74.3863	4.95909
1998	350640	BILAC	73	5771	Small	.	2	0.7	1			1			59.78	0	.	.	60.6673	10.1112
1998	350650	BIRIGUI	74	88867	Medium	.	2	0.726	0			0			0	0	.	.	48.7031	7.92842
1998	350660	BIRITIBA.MIRIM	75	20928	Medium	.	1	0.663	0			0			0	0	.	.	100.604	38.4123
1998	350670	BOA ESPERANÇA DO SUL	76	11714	Medium	.	1	0.66	0			0			0	0	.	.	124.836	29.5664
1998	350680	BOCAINA	77	8923	Small	.	1	0.695	0			0			0	0	.	.	87.0171	13.9227
1998	350690	BOFETE	78	7001	Small	.	1	0.688	0			0			0	0	.	.	58.3374	0
1998	350700	BOITUVA	79	29710	Medium	.	2	0.709	0			0			0	0	.	.	117.531	1.23716
1998	350710	BOM JESUS DOS PERDÕES	80	11103	Medium	.	1	0.689	0			0			0	0	.	.	39.0039	9.0009
1998	350715	BOM SUCESSO DE ITARARÉ	81	2833	Small	.	1	0.563	0			0			0	60.89	.	.	67.6819	16.9205
1998	350720	BORÁ	82	774	Small	.	1	0.652	0			0			0	0	.	.	229.358	137.615
1998	350730	BORACÉIA	83	3575	Small	.	1	0.667	0			0			0	0	.	.	190.39	54.3971
1998	350740	BORBOREMA	84	12573	Medium	.	1	0.673	0			0			0	0	.	.	131.383	49.5786
1998	350745	BOREBI	85	1836	Small	.	1	0.615	0			0			0	0	.	.	60.3622	20.1207
1998	350750	BOTUCATU	86	103398	Big	.	2	0.748	0			0			0	0	.	.	58.1067	3.45499
1998	350760	BRAGANÇA PAULISTA	87	112627	Big	.	2	0.738	0			0			0	0	.	.	77.1325	22.686
1998	350770	BRAÚNA	88	4400	Small	.	1	0.664	0			0			0	0	.	.	40.0802	0
1998	350775	BREJO ALEGRE	89	2141	Small	.	1	0.61	0			0			0	0	.	.	33.557	16.7785
1998	350780	BRODOWSKI	90	16183	Medium	.	2	0.701	0			0			0	14.21	.	.	22.3078	10.1399
1998	350790	BROTAS	91	17777	Medium	.	2	0.715	0			0			0	0	.	.	121.641	63.5439
1998	350800	BURI	92	16969	Medium	.	1	0.606	0			0			0	40.66	.	.	114.97	33.5329
1998	350810	BURITAMA	93	13763	Medium	.	1	0.689	0			0			0	0	.	.	198.692	9.69227
1998	350820	BURITIZAL	94	3132	Small	.	1	0.649	0			0			0	0	.	.	84.5865	0
1998	350830	CABRÁLIA PAULISTA	95	4692	Small	.	1	0.609	0			0			0	0	.	.	199.521	31.9234
1998	350840	CABREÚVA	96	24521	Medium	.	1	0.679	0			0			0	0	.	.	138.426	0
1998	350850	CAÇAPAVA	97	68695	Medium	.	2	0.724	2			0			0	0	.	.	59.0434	34.6677
1998	350860	CACHOEIRA PAULISTA	98	25971	Medium	.	1	0.682	1			1			13.28	15.5	.	.	49.419	12.0208
1998	350870	CACONDE	99	17631	Medium	.	1	0.662	0			0			0	0	.	.	180.146	72.8248
1998	350880	CAFELÂNDIA	100	15343	Medium	.	1	0.699	0			0			0	0	.	.	109.166	2.05973
1998	350890	CAIABU	101	3647	Small	.	1	0.598	0			0			0	0	.	.	73.5294	45.9559
1998	350900	CAIEIRAS	102	59828	Medium	.	2	0.706	0			0			0	0	.	.	23.1693	4.91469
1998	350910	CAIUÁ	103	3214	Small	.	1	0.576	1			1			100	100	.	.	22.8833	22.8833
1998	350920	CAJAMAR	104	44174	Medium	.	1	0.699	0			0			0	0	.	.	98.3326	2.13767
1998	350925	CAJATI	105	27820	Medium	.	1	0.606	0			0			0	12.4	.	.	32.7154	37.389
1998	350930	CAJOBI	106	10364	Medium	.	1	0.636	0			0			0	0	.	.	65.8351	45.045
1998	350940	CAJURU	107	19212	Medium	.	1	0.681	1			1			17.96	17.96	.	.	125.161	31.2903
1998	350945	CAMPINA DO MONTE ALEGRE	108	4739	Small	.	1	0.629	0			0			0	0	.	.	87.2093	0
1998	350950	CAMPINAS	109	924194	Big	.	3	0.808	3			3			1.12	0	.	.	21.2324	3.31756
1998	350960	CAMPO LIMPO PAULISTA	110	54400	Medium	.	2	0.711	0			0			0	0	.	.	128.727	0
1998	350970	CAMPOS DO JORDÃO	111	35757	Medium	.	2	0.728	1			0			0	0	.	.	277.476	83.2429
1998	350980	CAMPOS NOVOS PAULISTA	112	4208	Small	.	1	0.625	0			0			0	0	.	.	63.6943	7.96178
1998	350990	CANANÉIA	113	9478	Small	.	1	0.657	0			0			0	24.27	.	.	52.4828	44.4086
1998	350995	CANAS	114	3074	Small	.	1	0.595	0			0			0	0	.	.	0	0
1998	351000	CÂNDIDO MOTA	115	28774	Medium	.	1	0.671	0			0			0	0	.	.	89.0842	11.8779
1998	351010	CÂNDIDO RODRIGUES	116	2518	Small	.	1	0.647	0			0			0	0	.	.	42.735	0
1998	351015	CANITAR	117	2975	Small	.	1	0.583	0			0			0	0	.	.	102.302	12.7877
1998	351020	CAPÃO BONITO	118	46080	Medium	.	1	0.62	0			0			0	58.65	.	.	95.9169	0
1998	351030	CAPELA DO ALTO	119	13133	Medium	.	1	0.622	0			0			0	0	.	.	27.4977	9.1659
1998	351040	CAPIVARI	120	39006	Medium	.	2	0.702	0			0			0	0	.	.	97.2838	0
1998	351050	CARAGUATATUBA	121	70112	Medium	.	2	0.709	1			1			4.92	4.92	.	.	53.2003	2.21668
1998	351060	CARAPICUÍBA	122	338908	Big	.	1	0.684	1			1			1.02	1.19	.	.	29.1349	17.1382
1998	351070	CARDOSO	123	11321	Medium	.	1	0.66	0			0			0	0	.	.	135.318	16.2382
1998	351080	CASA BRANCA	124	24617	Medium	.	2	0.715	0			0			0	0	.	.	101.737	4.96278
1998	351090	CÁSSIA DOS COQUEIROS	125	2774	Small	.	1	0.652	0			0			0	41.46	.	.	97.6801	0
1998	351100	CASTILHO	126	15392	Medium	.	1	0.618	0			0			0	0	.	.	122.799	34.7544
1998	351110	CATANDUVA	127	103476	Big	.	2	0.731	2			2			6.67	4.45	.	.	215.76	40.3261
1998	351120	CATIGUÁ	128	6853	Small	.	1	0.659	0			0			0	0	.	.	113.402	46.3918
1998	351130	CEDRAL	129	6020	Small	.	1	0.685	0			0			0	0	.	.	45.4339	0
1998	351140	CERQUEIRA CÉSAR	130	14235	Medium	.	1	0.672	0			0			0	0	.	.	108.62	57.7768
1998	351150	CERQUILHO	131	25983	Medium	.	2	0.745	0			0			0	0	.	.	41.8739	0
1998	351160	CESÁRIO LANGE	132	13292	Medium	.	1	0.651	0			0			0	0	.	.	222.044	0
1998	351170	CHARQUEADA	133	13101	Medium	.	1	0.68	0			0			0	0	.	.	136.575	54.6299
1998	355720	CHAVANTES	134	12674	Medium	.	1	0.672	0			0			0	0	.	.	263.372	27.1518
1998	351190	CLEMENTINA	135	5057	Small	.	1	0.623	1			1			68.22	0	.	.	242.718	20.8044
1998	351200	COLINA	136	16526	Medium	.	1	0.674	0			0			0	0	.	.	56.8306	74.3169
1998	351210	COLÔMBIA	137	6294	Small	.	1	0.678	0			0			0	0	.	.	118.421	0
1998	351220	CONCHAL	138	23557	Medium	.	1	0.663	0			0			0	0	.	.	67.4117	5.32198
1998	351230	CONCHAS	139	13389	Medium	.	2	0.726	0			0			0	0	.	.	84.0909	0
1998	351240	CORDEIRÓPOLIS	140	15990	Medium	.	2	0.725	0			0			0	0	.	.	59.1966	0
1998	351250	COROADOS	141	4364	Small	.	1	0.659	0			0			0	0	.	.	31.25	23.4375
1998	351260	CORONEL MACEDO	142	5589	Small	.	1	0.608	0			0			0	0	.	.	48.3425	41.4365
1998	351270	CORUMBATAÍ	143	3667	Small	.	1	0.685	0			0			0	0	.	.	18.6047	0
1998	351280	COSMÓPOLIS	144	40659	Medium	.	1	0.699	0			0			0	16.97	.	.	52.3212	30.4414
1998	351290	COSMORAMA	145	7230	Small	.	1	0.646	0			0			0	0	.	.	42.8016	3.89105
1998	351300	COTIA	146	131819	Big	.	2	0.754	3			0			0	0	.	.	75.4257	2.63496
1998	351310	CRAVINHOS	147	24453	Medium	.	2	0.717	0			0			0	0	.	.	71.4494	13.1234
1998	351320	CRISTAIS PAULISTA	148	6427	Small	.	1	0.663	0			0			0	26.84	.	.	75.5668	6.29723
1998	351330	CRUZÁLIA	149	2707	Small	.	1	0.677	0			0			0	0	.	.	27.027	13.5135
1998	351340	CRUZEIRO	150	72768	Medium	.	1	0.699	0			0			0	0	.	.	95.2567	42.4991
1998	351350	CUBATÃO	151	99158	Medium	.	1	0.677	1			1			3.48	2.9	.	.	56.7125	38.9898
1998	351360	CUNHA	152	21382	Medium	.	1	0.582	3			0			0	0	.	.	145.375	16.3547
1998	351370	DESCALVADO	153	27249	Medium	.	2	0.721	0			0			0	0	.	.	68.5518	4.89656
1998	351380	DIADEMA	154	327562	Big	.	1	0.693	1			1			1.05	8.78	.	.	55.232	25.899
1998	351385	DIRCE REIS	155	1639	Small	.	1	0.616	0			0			0	0	.	.	125.899	71.9424
1998	351390	DIVINOLÂNDIA	156	11366	Medium	.	1	0.655	0			0			0	0	.	.	148.213	5.81226
1998	351400	DOBRADA	157	7206	Small	.	1	0.644	0			0			0	0	.	.	65.5152	29.7796
1998	351410	DOIS CÓRREGOS	158	22549	Medium	.	2	0.71	0			0			0	0	.	.	205.291	5.51116
1998	351420	DOLCINÓPOLIS	159	2153	Small	.	1	0.629	0			0			0	0	.	.	234.604	73.3138
1998	351430	DOURADO	160	8451	Small	.	1	0.67	0			0			0	0	.	.	90.3832	43.3839
1998	351440	DRACENA	161	40383	Medium	.	2	0.724	0			0			0	0	.	.	125.082	29.0888
1998	351450	DUARTINA	162	11647	Medium	.	1	0.666	0			0			0	0	.	.	345.814	23.4009
1998	351460	DUMONT	163	5597	Small	.	2	0.718	0			0			0	0	.	.	31.506	18.9036
1998	351470	ECHAPORÃ	164	6461	Small	.	1	0.649	0			0			0	80.1	.	.	65.9341	21.978
1998	351480	ELDORADO	165	14143	Medium	.	1	0.603	0			0			0	24.39	.	.	92.4321	23.108
1998	351490	ELIAS FAUSTO	166	12729	Medium	.	1	0.655	0			1			27.1	72.28	.	.	51.6629	9.68679
1998	351492	ELISIÁRIO	167	2589	Small	.	1	0.626	1			1			100	66.63	.	.	105.51	58.6166
1998	351495	EMBAÚBA	168	2486	Small	.	1	0.684	0			0			0	0	.	.	168.831	25.974
1998	351500	EMBU	169	205512	Big	.	1	0.666	5			5			8.39	5.6	.	.	44.2382	7.73563
1998	351510	EMBU.GUAÇU	170	43963	Medium	.	1	0.693	0			0			0	0	.	.	41.7457	11.3852
1998	351512	EMILIANÓPOLIS	171	2730	Small	.	1	0.618	1			1			100	63.19	.	.	127.462	0
1998	351515	ENGENHEIRO COELHO	172	9106	Small	.	1	0.689	0			0			0	37.89	.	.	51.7598	0
1998	351518	ESPÍRITO SANTO DO PINHAL	173	38414	Medium	.	2	0.716	0			0			0	11.97	.	.	161.609	0
1998	351519	ESPÍRITO SANTO DO TURVO	174	3132	Small	.	1	0.638	0			0			0	0	.	.	40.2685	0
1998	355730	ESTIVA GERBI	175	8416	Small	.	1	0.659	0			0			0	0	.	.	65.7586	0
1998	351530	ESTRELA DO NORTE	176	7915	Small	.	1	0.67	0			0			0	0	.	.	73.3138	0
1998	351520	ESTRELA D'OESTE	177	2788	Small	.	1	0.613	0			0			0	0	.	.	185.709	24.2229
1998	351535	EUCLIDES DA CUNHA PAULISTA	178	10437	Medium	.	1	0.572	0			0			0	66.11	.	.	78.2537	8.23723
1998	351540	FARTURA	179	14730	Medium	.	1	0.66	0			0			0	0	.	.	101.557	31.5956
1998	351560	FERNANDO PRESTES	180	59527	Medium	.	2	0.724	0			0			0	0	.	.	99.8902	51.2525
1998	351550	FERNANDÓPOLIS	181	5309	Small	.	1	0.663	0			0			0	0	.	.	31.25	0
1998	351565	FERNÃO	182	1424	Small	.	1	0.682	0			0			0	0	.	.	21.978	0
1998	351570	FERRAZ DE VASCONCELOS	183	128404	Big	.	1	0.649	0			0			0	0	.	.	41.3376	6.27445
1998	351580	FLORA RICA	184	2221	Small	.	1	0.614	0			0			0	100	.	.	57.7201	72.1501
1998	351590	FLOREAL	185	3319	Small	.	1	0.68	0			0			0	0	.	.	99.2556	8.2713
1998	351600	FLÓRIDA PAULISTA	186	11500	Medium	.	1	0.641	1			1			30	20	.	.	84.674	53.6269
1998	351610	FLORÍNIA	187	3272	Small	.	1	0.613	0			0			0	0	.	.	31.9489	0
1998	351620	FRANCA	188	275747	Big	.	2	0.721	0			0			0	0	.	.	57.5918	37.0138
1998	351630	FRANCISCO MORATO	189	111783	Big	.	1	0.615	0			0			0	0	.	.	116.954	8.35383
1998	351640	FRANCO DA ROCHA	190	102269	Big	.	1	0.665	1			0			0	0	.	.	72.0039	16.2721
1998	351650	GABRIEL MONTEIRO	191	2373	Small	.	1	0.643	0			0			0	0	.	.	12.7389	12.7389
1998	351660	GÁLIA	192	7415	Small	.	1	0.655	0			0			0	0	.	.	103.791	36.1011
1998	351670	GARÇA	193	40190	Medium	.	1	0.695	0			0			0	0	.	.	71.9368	31.6206
1998	351680	GASTÃO VIDIGAL	194	3676	Small	.	1	0.673	0			0			0	0	.	.	151.38	17.8094
1998	351685	GAVIÃO PEIXOTO	195	4514	Small	.	1	0.631	0			0			0	76.43	.	.	45.3721	45.3721
1998	351690	GENERAL SALGADO	196	10639	Medium	.	1	0.677	0			0			0	0	.	.	211.916	9.21376
1998	351700	GETULINA	197	9114	Small	.	1	0.665	0			0			0	0	.	.	130.236	17.5994
1998	351710	GLICÉRIO	198	4104	Small	.	1	0.647	1			1			84.06	56.04	.	.	24.8344	0
1998	351720	GUAIÇARA	199	8783	Small	.	1	0.642	0			0			0	0	.	.	38.5439	8.56531
1998	351730	GUAIMBÊ	200	4845	Small	.	1	0.627	0			0			0	0	.	.	78.4593	42.796
1998	351740	GUAÍRA	201	33761	Medium	.	1	0.696	0			0			0	0	.	.	79.1783	50.2889
1998	351750	GUAPIAÇU	202	13095	Medium	.	2	0.71	1			1			26.35	8.78	.	.	175.032	2.574
1998	351760	GUAPIARA	203	19400	Medium	.	1	0.603	0			0			0	53.35	.	.	104.282	2.21877
1998	351770	GUARÁ	204	18571	Medium	.	1	0.661	0			0			0	24.77	.	.	174.594	14.0478
1998	351780	GUARAÇAÍ	205	9053	Small	.	1	0.663	0			0			0	0	.	.	62.2407	6.91563
1998	351790	GUARACI	206	8854	Small	.	1	0.654	0			0			0	0	.	.	70.6159	0
1998	351800	GUARANI D'OESTE	207	2060	Small	.	1	0.627	0			0			0	0	.	.	77.7605	77.7605
1998	351810	GUARANTÃ	208	5577	Small	.	1	0.643	0			0			0	0	.	.	75.3769	6.28141
1998	351820	GUARARAPES	209	27842	Medium	.	1	0.68	0			0			0	0	.	.	80.5482	3.60664
1998	351830	GUARAREMA	210	18009	Medium	.	2	0.719	0			0			0	0	.	.	66.9555	5.90784
1998	351840	GUARATINGUETÁ	211	100186	Big	.	2	0.739	1			1			3.44	1.15	.	.	183.226	63.2649
1998	351850	GUAREÍ	212	8964	Small	.	1	0.638	0			0			0	0	.	.	73.7864	0
1998	351860	GUARIBA	213	30700	Medium	.	1	0.662	0			0			0	0	.	.	107.652	71.2831
1998	351870	GUARUJÁ	214	230394	Big	.	1	0.698	0			0			0	0	.	.	97.4159	76.7801
1998	351880	GUARULHOS	215	1018393	Big	.	2	0.717	15			1			0.34	0.34	.	.	106.288	14.966
1998	351885	GUATAPARÁ	216	6147	Small	.	2	0.719	0			0			0	0	.	.	18.0505	12.0337
1998	351890	GUZOLÂNDIA	217	4533	Small	.	1	0.575	0			0			0	0	.	.	128.411	32.1027
1998	351900	HERCULÂNDIA	218	7593	Small	.	1	0.626	0			0			0	0	.	.	503.232	69.2521
1998	351905	HOLAMBRA	219	6935	Small	.	2	0.764	0			0			0	0	.	.	41.7412	0
1998	351907	HORTOLÂNDIA	220	123166	Big	.	1	0.673	2			2			5.6	0	.	.	24.7744	8.49407
1998	351910	IACANGA	221	8261	Small	.	1	0.674	0			0			0	0	.	.	104.283	85.6611
1998	351920	IACRI	222	6608	Small	.	1	0.635	0			0			0	34.81	.	.	149.254	26.6525
1998	351925	IARAS	223	2717	Small	.	1	0.624	0			0			0	0	.	.	44.7094	14.9031
1998	351930	IBATÉ	224	24444	Medium	.	1	0.658	0			0			0	0	.	.	89.81	10.3627
1998	351940	IBIRÁ	225	9487	Small	.	1	0.681	1			0			0	0	.	.	89.3683	43.1433
1998	351950	IBIRAREMA	226	5754	Small	.	1	0.69	0			0			0	0	.	.	143.251	38.5675
1998	351960	IBITINGA	227	43187	Medium	.	2	0.706	0			0			0	0	.	.	100.48	0.761209
1998	351970	IBIÚNA	228	58172	Medium	.	1	0.654	0			0			0	0	.	.	79.9829	4.99893
1998	351980	ICÉM	229	6762	Small	.	1	0.664	0			0			0	0	.	.	67.3924	20.7361
1998	351990	IEPÊ	230	7070	Small	.	1	0.645	0			0			0	40.66	.	.	54.1028	9.01713
1998	352000	IGARAÇU DO TIETÊ	231	23528	Medium	.	1	0.663	0			0			0	0	.	.	605.096	1.87336
1998	352010	IGARAPAVA	232	26800	Medium	.	1	0.684	0			0			0	0	.	.	123.835	7.35655
1998	352020	IGARATÁ	233	5996	Small	.	1	0.661	0			0			0	0	.	.	53.1208	6.64011
1998	352030	IGUAPE	234	26273	Medium	.	1	0.657	0			0			0	26.26	.	.	68.6378	83.1573
1998	352042	ILHA COMPRIDA	235	12943	Medium	.	2	0.706	0			0			0	44.43	.	.	64.0377	16.852
1998	352044	ILHA SOLTEIRA	236	3567	Small	.	2	0.705	0			0			0	64.48	.	.	66.28	33.14
1998	352040	ILHABELA	237	22329	Medium	.	2	0.733	5			0			53.31	0	.	.	43.5459	17.1073
1998	352050	INDAIATUBA	238	127132	Big	.	2	0.757	0			0			0	0	.	.	26.0633	0.57282
1998	352060	INDIANA	239	4770	Small	.	1	0.673	0			0			0	0	.	.	76.9231	13.986
1998	352070	INDIAPORÃ	240	4379	Small	.	1	0.649	0			0			0	0	.	.	76.4951	41.7246
1998	352080	INÚBIA PAULISTA	241	3125	Small	.	1	0.629	0			0			0	0	.	.	76.8386	43.9078
1998	352090	IPAUSSU	242	13335	Medium	.	1	0.66	0			0			0	0	.	.	97.5976	17.5175
1998	352100	IPERÓ	243	14884	Medium	.	1	0.655	0			0			0	0	.	.	58.0475	2.63852
1998	352110	IPEÚNA	244	3470	Small	.	2	0.71	0			0			0	0	.	.	257.681	59.4648
1998	352115	IPIGUÁ	245	2775	Small	.	1	0.666	0			0			0	0	.	.	0	0
1998	352120	IPORANGA	246	4773	Small	.	1	0.568	0			0			0	100	.	.	61.0288	17.4368
1998	352130	IPUÃ	247	11209	Medium	.	1	0.683	0			0			0	20.52	.	.	103.161	46.589
1998	352140	IRACEMÁPOLIS	248	14614	Medium	.	2	0.737	0			0			0	0	.	.	46.6372	0
1998	352150	IRAPUÃ	249	6444	Small	.	1	0.633	0			0			0	0	.	.	236.453	24.6305
1998	352160	IRAPURU	250	7845	Small	.	1	0.631	0			0			0	73.3	.	.	87.6552	40.1753
1998	352170	ITABERÁ	251	18813	Medium	.	1	0.599	0			0			0	61.13	.	.	98.9895	16.4982
1998	352180	ITAÍ	252	17258	Medium	.	1	0.629	1			0			0	0	.	.	67.7813	13.5563
1998	352190	ITAJOBI	253	13886	Medium	.	1	0.663	1			0			0	0	.	.	121.187	6.26828
1998	352200	ITAJU	254	2230	Small	.	1	0.646	5			0			0	0	.	.	98.0392	49.0196
1998	352210	ITANHAÉM	255	60354	Medium	.	1	0.686	0			0			0	15.24	.	.	98.7598	48.8057
1998	352215	ITAÓCA	256	3346	Small	.	1	0.525	0			0			0	85.92	.	.	68.0272	0
1998	352220	ITAPECERICA DA SERRA	257	116319	Big	.	1	0.684	1			1			2.97	3.95	.	.	40.4082	6.12245
1998	352230	ITAPETININGA	258	114960	Big	.	2	0.705	9			0			0	0	.	.	61.7792	1.26727
1998	352240	ITAPEVA	259	79287	Medium	.	1	0.66	0			0			0	52.94	.	.	151.531	52.2521
1998	352250	ITAPEVI	260	139893	Big	.	1	0.641	0			0			0	0	.	.	55.2662	24.0904
1998	352260	ITAPIRA	261	61979	Medium	.	2	0.722	0			0			0	0	.	.	85.0609	1.01869
1998	352265	ITAPIRAPUÃ PAULISTA	262	3090	Small	.	1	0.562	0			0			0	100	.	.	26.0417	13.0208
1998	352270	ITÁPOLIS	263	36962	Medium	.	1	0.694	0			0			0	0	.	.	54.7664	47.9206
1998	352280	ITAPORANGA	264	14458	Medium	.	1	0.611	0			0			0	0	.	.	128.174	53.2044
1998	352290	ITAPUÍ	265	10081	Medium	.	1	0.668	2			2			68.45	68.45	.	.	260.468	65.9413
1998	352300	ITAPURA	266	3821	Small	.	1	0.575	0			0			0	0	.	.	146.52	0
1998	352310	ITAQUAQUECETUBA	267	244149	Big	.	1	0.63	0			0			0	0	.	.	35.9263	11.4018
1998	352320	ITARARÉ	268	45914	Medium	.	1	0.648	0			0			0	41.33	.	.	81.4531	29.3231
1998	352330	ITARIRI	269	11688	Medium	.	1	0.661	0			0			0	19.68	.	.	17.6741	7.06964
1998	352340	ITATIBA	270	74473	Medium	.	2	0.749	0			0			0	0	.	.	50.3456	0
1998	352350	ITATINGA	271	14033	Medium	.	1	0.642	0			0			0	0	.	.	86.3352	2.97708
1998	352360	ITIRAPINA	272	11239	Medium	.	2	0.706	0			0			0	0	.	.	44.1919	6.31313
1998	352370	ITIRAPUÃ	273	5477	Small	.	1	0.652	0			0			0	0	.	.	253.082	71.3822
1998	352380	ITOBI	274	6808	Small	.	1	0.646	1			1			50.68	76.01	.	.	66.8724	0
1998	352390	ITU	275	126322	Big	.	2	0.748	8			8			21.85	19.12	.	.	43.7391	12.708
1998	352400	ITUPEVA	276	21472	Medium	.	2	0.736	0			0			0	0	.	.	64.0279	13.5817
1998	352410	ITUVERAVA	277	34406	Medium	.	2	0.724	0			0			0	0	.	.	161.155	21.4252
1998	352420	JABORANDI	278	6459	Small	.	1	0.623	0			0			0	0	.	.	134.771	26.9542
1998	352430	JABOTICABAL	279	64001	Medium	.	2	0.734	0			0			0	0	.	.	68.7946	25.2921
1998	352440	JACAREÍ	280	168719	Big	.	2	0.72	0			0			0	0	.	.	52.2018	34.5781
1998	352450	JACI	281	3297	Small	.	1	0.672	0			0			0	0	.	.	59.8205	9.97009
1998	352460	JACUPIRANGA	282	15958	Medium	.	1	0.675	0			0			0	10.81	.	.	57.1997	49.7389
1998	352470	JAGUARIÚNA	283	26422	Medium	.	2	0.738	0			0			0	0	.	.	26.3957	1.31978
1998	352480	JALES	284	44640	Medium	.	2	0.707	0			0			0	0	.	.	167.188	41.2635
1998	352490	JAMBEIRO	285	3483	Small	.	1	0.673	0			0			0	0	.	.	50.6586	10.1317
1998	352500	JANDIRA	286	78387	Medium	.	1	0.691	0			0			0	0	.	.	279.571	5.81095
1998	352510	JARDINÓPOLIS	287	24824	Medium	.	2	0.708	0			0			0	0	.	.	30.8989	16.8539
1998	352520	JARINU	288	12903	Medium	.	2	0.702	0			0			0	0	.	.	60.241	11.4745
1998	352530	JAÚ	289	105966	Big	.	2	0.738	0			0			0	0	.	.	176.304	9.86105
1998	352540	JERIQUARA	290	3191	Small	.	1	0.641	0			0			0	54.06	.	.	106.952	40.107
1998	352550	JOANÓPOLIS	291	9597	Small	.	1	0.683	0			0			0	0	.	.	123.087	0
1998	352560	JOÃO RAMALHO	292	3759	Small	.	1	0.631	0			0			0	0	.	.	101.215	80.9717
1998	352570	JOSÉ BONIFÁCIO	293	26255	Medium	.	2	0.711	0			0			0	0	.	.	155.493	2.54907
1998	352580	JÚLIO MESQUITA	294	3976	Small	.	1	0.637	0			0			0	0	.	.	103.359	8.61326
1998	352585	JUMIRIM	295	1876	Small	.	1	0.663	0			0			0	0	.	.	0	0
1998	352590	JUNDIAÍ	296	294396	Big	.	2	0.79	0			0			0	0	.	.	115.319	2.19029
1998	352600	JUNQUEIRÓPOLIS	297	15771	Medium	.	1	0.658	0			0			0	21.88	.	.	94.5626	52.7369
1998	352610	JUQUIÁ	298	19050	Medium	.	1	0.651	3			3			54.33	45.28	.	.	43.4243	22.7461
1998	352620	JUQUITIBA	299	22277	Medium	.	1	0.639	0			0			0	0	.	.	112.95	23.369
1998	352630	LAGOINHA	300	5196	Small	.	1	0.612	0			0			0	0	.	.	71.8563	5.98802
1998	352640	LARANJAL PAULISTA	301	21123	Medium	.	2	0.718	0			0			0	0	.	.	103.801	1.46199
1998	352650	LAVÍNIA	302	5130	Small	.	1	0.649	0			0			0	0	.	.	68.3654	62.1504
1998	352660	LAVRINHAS	303	5705	Small	.	1	0.617	0			0			0	40.32	.	.	95.7996	14.7384
1998	352670	LEME	304	80959	Medium	.	2	0.7	0			0			0	23.44	.	.	74.3005	15.0482
1998	352680	LENÇÓIS PAULISTA	305	52913	Medium	.	2	0.716	2			2			13.04	10.87	.	.	149.415	35.1986
1998	352690	LIMEIRA	306	235978	Big	.	2	0.726	0			0			0	0	.	.	74.6314	0.609236
1998	352700	LINDÓIA	307	5124	Small	.	2	0.715	0			0			0	0	.	.	88.968	5.9312
1998	352710	LINS	308	61304	Medium	.	2	0.746	0			0			0	0	.	.	62.6118	0.993838
1998	352720	LORENA	309	73918	Medium	.	2	0.708	0			0			0	0	.	.	15.1544	49.2518
1998	352725	LOURDES	310	2064	Small	.	1	0.606	1			1			100	83.58	.	.	217.391	0
1998	352730	LOUVEIRA	311	18422	Medium	.	2	0.712	0			0			0	0	.	.	51.1727	4.26439
1998	352740	LUCÉLIA	312	17064	Medium	.	1	0.669	0			0			0	40.44	.	.	97.4623	33.1004
1998	352750	LUCIANÓPOLIS	313	2251	Small	.	1	0.598	0			0			0	0	.	.	293.255	58.651
1998	352760	LUÍS ANTÔNIO	314	7176	Small	.	1	0.691	0			0			0	0	.	.	26.5076	6.62691
1998	352770	LUIZIÂNIA	315	3989	Small	.	1	0.624	0			0			0	0	.	.	93.5374	34.0136
1998	352780	LUPÉRCIO	316	3903	Small	.	1	0.609	1			1			88.39	88.39	.	.	115.718	0
1998	352790	LUTÉCIA	317	2703	Small	.	1	0.635	0			0			0	0	.	.	57.9374	23.175
1998	352800	MACATUBA	318	16698	Medium	.	1	0.657	0			0			0	20.66	.	.	261.664	150.58
1998	352810	MACAUBAL	319	7156	Small	.	1	0.674	0			0			0	0	.	.	331.849	12.1408
1998	352820	MACEDÔNIA	320	3550	Small	.	1	0.614	0			0			0	0	.	.	79.2254	35.2113
1998	352830	MAGDA	321	3546	Small	.	1	0.672	0			0			0	0	.	.	182.149	9.10747
1998	352840	MAIRINQUE	322	32977	Medium	.	1	0.688	0			0			0	0	.	.	142.282	0
1998	352850	MAIRIPORÃ	323	51902	Medium	.	2	0.751	2			2			13.29	6.65	.	.	91.0167	5.91979
1998	352860	MANDURI	324	7096	Small	.	1	0.66	0			0			0	0	.	.	117.371	98.5915
1998	352870	MARABÁ PAULISTA	325	3715	Small	.	1	0.571	0			0			0	92.87	.	.	0	0
1998	352880	MARACAÍ	326	12662	Medium	.	1	0.651	0			0			0	0	.	.	142.07	0
1998	352885	MARAPOAMA	327	1991	Small	.	1	0.622	0			0			0	0	.	.	64.4122	32.2061
1998	352890	MARIÁPOLIS	328	3832	Small	.	1	0.601	0			0			0	0	.	.	156.895	0
1998	352900	MARÍLIA	329	181742	Big	.	2	0.746	4			4			7.59	4.43	.	.	58.8766	12.1433
1998	352910	MARINÓPOLIS	330	2256	Small	.	1	0.607	0			0			0	0	.	.	176.282	80.1282
1998	352920	MARTINÓPOLIS	331	21778	Medium	.	1	0.651	0			0			0	13.2	.	.	151.099	27.4725
1998	352930	MATÃO	332	69845	Medium	.	2	0.701	0			0			0	0	.	.	128.902	40.248
1998	352940	MAUÁ	333	354856	Big	.	1	0.682	11			11			10.69	6.48	.	.	52.9433	33.0739
1998	352950	MENDONÇA	334	3290	Small	.	1	0.69	0			0			0	0	.	.	50.5476	25.2738
1998	352960	MERIDIANO	335	3497	Small	.	1	0.617	0			0			0	0	.	.	165.505	52.2648
1998	352965	MESÓPOLIS	336	2013	Small	.	1	0.596	0			0			0	0	.	.	224	32
1998	352970	MIGUELÓPOLIS	337	19030	Medium	.	1	0.678	0			0			0	0	.	.	168.801	15.5219
1998	352980	MINEIROS DO TIETÊ	338	11484	Medium	.	1	0.687	0			0			0	0	.	.	134.168	5.96303
1998	353000	MIRA ESTRELA	339	21429	Medium	.	1	0.633	0			0			0	21.47	.	.	65.2174	29.6443
1998	352990	MIRACATU	340	2592	Small	.	1	0.613	0			0			0	0	.	.	116.732	51.8807
1998	353010	MIRANDÓPOLIS	341	25234	Medium	.	1	0.68	0			0			0	0	.	.	116.395	41.3016
1998	353020	MIRANTE DO PARANAPANEMA	342	16139	Medium	.	1	0.627	2			2			42.75	100	.	.	54.7023	6.3118
1998	353030	MIRASSOL	343	44708	Medium	.	2	0.71	0			0			0	0	.	.	133.945	6.55165
1998	353040	MIRASSOLÂNDIA	344	3547	Small	.	1	0.597	0			0			0	0	.	.	35.4296	26.5722
1998	353050	MOCOCA	345	65058	Medium	.	1	0.694	0			0			0	17.68	.	.	150.646	16.6806
1998	353060	MOGI DAS CRUZES	346	322537	Big	.	2	0.734	0			0			0	0	.	.	83.829	4.84561
1998	353070	MOGI GUAÇU	347	117979	Big	.	2	0.719	0			0			0	14.62	.	.	129.501	0.610855
1998	353080	MOJI MIRIM	348	78371	Medium	.	2	0.745	3			3			13.21	24.95	.	.	70.8298	0.419111
1998	353090	MOMBUCA	349	2885	Small	.	1	0.684	0			0			0	0	.	.	134.59	0
1998	353100	MONÇÕES	350	1985	Small	.	1	0.632	0			0			0	0	.	.	263.975	0
1998	353110	MONGAGUÁ	351	28155	Medium	.	1	0.699	0			0			0	0	.	.	49.8541	3.64786
1998	353120	MONTE ALEGRE DO SUL	352	6118	Small	.	2	0.71	0			0			0	0	.	.	189.715	0
1998	353130	MONTE ALTO	353	43555	Medium	.	2	0.718	0			0			0	0	.	.	75.9811	16.229
1998	353140	MONTE APRAZÍVEL	354	18250	Medium	.	2	0.706	0			0			0	0	.	.	354.275	44.0875
1998	353150	MONTE AZUL PAULISTA	355	19480	Medium	.	2	0.707	0			0			0	0	.	.	74.7902	23.714
1998	353160	MONTE CASTELO	356	4149	Small	.	1	0.639	0			0			0	83.15	.	.	65.9824	21.9941
1998	353180	MONTE MOR	357	3275	Small	.	1	0.674	0			0			0	0	.	.	32.7511	10.917
1998	353170	MONTEIRO LOBATO	358	32091	Medium	.	1	0.673	0			0			0	0	.	.	28.5381	0
1998	353190	MORRO AGUDO	359	23731	Medium	.	1	0.688	0			0			0	0	.	.	40.3934	19.3186
1998	353200	MORUNGABA	360	10066	Medium	.	2	0.716	0			0			0	0	.	.	131.579	3.4626
1998	353205	MOTUCA	361	3716	Small	.	1	0.64	0			0			0	0	.	.	21.3904	21.3904
1998	353210	MURUTINGA DO SUL	362	3581	Small	.	1	0.65	0			0			0	0	.	.	37.7358	22.6415
1998	353215	NANTES	363	2202	Small	.	1	0.609	0			0			0	100	.	.	35.7143	0
1998	353220	NARANDIBA	364	3931	Small	.	1	0.6	1			1			87.76	87.76	.	.	83.3333	0
1998	353230	NATIVIDADE DA SERRA	365	6817	Small	.	1	0.603	0			0			0	0	.	.	39.9822	0
1998	353240	NAZARÉ PAULISTA	366	12015	Medium	.	1	0.639	0			0			0	0	.	.	131.965	2.93255
1998	353250	NEVES PAULISTA	367	8489	Small	.	2	0.7	0			0			0	0	.	.	357.62	73.5294
1998	353260	NHANDEARA	368	9841	Small	.	1	0.698	0			0			0	0	.	.	214.777	0
1998	353270	NIPOÃ	369	3329	Small	.	1	0.638	0			0			0	0	.	.	439.351	38.2044
1998	353280	NOVA ALIANÇA	370	4267	Small	.	1	0.672	0			0			0	0	.	.	99.734	13.2979
1998	353282	NOVA CAMPINA	371	5777	Small	.	1	0.596	0			0			0	69.67	.	.	229.202	110.357
1998	353284	NOVA CANAÃ PAULISTA	372	2416	Small	.	1	0.59	0			0			0	0	.	.	89.3855	22.3464
1998	353286	NOVA CASTILHO	373	959	Small	.	1	0.584	0			0			0	0	.	.	33.3333	0
1998	353290	NOVA EUROPA	374	7068	Small	.	1	0.68	0			0			0	0	.	.	112.661	21.4592
1998	353300	NOVA GRANADA	375	16809	Medium	.	1	0.663	0			0			0	0	.	.	212.639	65.5803
1998	353310	NOVA GUATAPORANGA	376	2136	Small	.	1	0.589	0			0			0	0	.	.	98.8701	0
1998	353320	NOVA INDEPENDÊNCIA	377	2179	Small	.	1	0.584	0			0			0	0	.	.	30.03	30.03
1998	353330	NOVA LUZITÂNIA	378	3264	Small	.	1	0.587	0			0			0	0	.	.	90.6002	79.2752
1998	353340	NOVA ODESSA	379	2752	Small	.	1	0.645	0			0			0	0	.	.	122.1	12.21
1998	353325	NOVAIS	380	38155	Medium	.	2	0.712	0			0			0	0	.	.	121.485	26.4524
1998	353350	NOVO HORIZONTE	381	31502	Medium	.	1	0.691	0			0			0	0	.	.	246.34	11.8718
1998	353360	NUPORANGA	382	6233	Small	.	1	0.695	0			0			0	0	.	.	15.8646	21.1528
1998	353370	OCAUÇU	383	4472	Small	.	1	0.663	0			0			0	0	.	.	73.9098	7.39098
1998	353380	ÓLEO	384	2846	Small	.	1	0.606	0			0			0	0	.	.	208.117	41.6233
1998	353390	OLÍMPIA	385	45260	Medium	.	2	0.718	0			0			0	0	.	.	67.486	2.84151
1998	353400	ONDA VERDE	386	2941	Small	.	1	0.63	0			0			0	0	.	.	98.0392	24.5098
1998	353410	ORIENTE	387	5701	Small	.	1	0.667	0			0			0	0	.	.	34.188	17.094
1998	353420	ORINDIÚVA	388	3683	Small	.	1	0.687	0			0			0	0	.	.	65.4308	32.7154
1998	353430	ORLÂNDIA	389	34830	Medium	.	2	0.714	1			1			9.91	0	.	.	117.623	5.15889
1998	353440	OSASCO	390	636548	Big	.	2	0.736	0			0			0	0	.	.	44.405	21.335
1998	353450	OSCAR BRESSANE	391	2459	Small	.	1	0.678	1			1			100	70.15	.	.	23.4467	35.17
1998	353460	OSVALDO CRUZ	392	30032	Medium	.	2	0.701	0			0			0	19.15	.	.	87.962	57.3236
1998	353470	OURINHOS	393	90375	Medium	.	2	0.712	0			0			0	0	.	.	104.013	45.3674
1998	353480	OURO VERDE	394	5544	Small	.	1	0.661	0			0			0	0	.	.	17.4115	0
1998	353475	OUROESTE	395	6894	Small	.	1	0.566	0			0			0	33.36	.	.	111.223	35.3893
1998	353490	PACAEMBU	396	11254	Medium	.	1	0.655	0			0			0	15.33	.	.	196.181	31.389
1998	353500	PALESTINA	397	8762	Small	.	1	0.656	0			0			0	0	.	.	114.906	15.9591
1998	353510	PALMARES PAULISTA	398	9756	Small	.	1	0.635	0			0			0	0	.	.	207.229	28.9157
1998	353520	PALMEIRA D'OESTE	399	10338	Medium	.	1	0.653	0			0			0	0	.	.	130.473	78.2836
1998	353530	PALMITAL	400	19901	Medium	.	2	0.739	0			0			0	0	.	.	180.127	78.2519
1998	353540	PANORAMA	401	12822	Medium	.	1	0.688	0			0			0	0	.	.	70.4432	5.87027
1998	353550	PARAGUAÇU PAULISTA	402	38295	Medium	.	1	0.678	4			4			36.04	24.02	.	.	115.122	28.5504
1998	353560	PARAIBUNA	403	14009	Medium	.	1	0.661	1			0			0	0	.	.	89.8283	10.568
1998	353570	PARAÍSO	404	5657	Small	.	1	0.65	0			0			0	0	.	.	58.5138	52.6624
1998	353580	PARANAPANEMA	405	12312	Medium	.	1	0.669	0			0			0	0	.	.	62.3155	13.1191
1998	353590	PARANAPUÃ	406	3826	Small	.	1	0.652	0			0			0	0	.	.	138.05	51.7688
1998	353600	PARAPUÃ	407	10594	Medium	.	1	0.636	0			0			0	0	.	.	231.826	34.3446
1998	353610	PARDINHO	408	4226	Small	.	1	0.662	0			0			0	0	.	.	26.2697	0
1998	353620	PARIQUERA.AÇU	409	16475	Medium	.	1	0.655	0			0			0	45.37	.	.	43.9815	53.2407
1998	353625	PARISI	410	1657	Small	.	1	0.619	0			0			0	0	.	.	34.8432	17.4216
1998	353630	PATROCÍNIO PAULISTA	411	10691	Medium	.	1	0.673	0			0			0	16.14	.	.	376.144	64.385
1998	353640	PAULICÉIA	412	4315	Small	.	1	0.644	0			0			0	0	.	.	71.7489	26.9058
1998	353650	PAULÍNIA	413	46220	Medium	.	2	0.776	0			0			0	0	.	.	41.0764	15.0893
1998	353657	PAULISTÂNIA	414	1594	Small	.	1	0.656	0			0			0	0	.	.	0	0
1998	353660	PAULO DE FARIA	415	8578	Small	.	1	0.675	0			0			0	0	.	.	281.14	58.5709
1998	353670	PEDERNEIRAS	416	34584	Medium	.	1	0.671	0			0			0	0	.	.	146.766	3.14498
1998	353680	PEDRA BELA	417	5146	Small	.	1	0.618	0			0			0	0	.	.	123.381	6.16903
1998	353690	PEDRANÓPOLIS	418	2821	Small	.	1	0.603	0			0			0	0	.	.	97.0874	75.5124
1998	353700	PEDREGULHO	419	15083	Medium	.	1	0.655	0			0			0	0	.	.	95.0524	41.4331
1998	353710	PEDREIRA	420	33174	Medium	.	2	0.722	1			1			10.4	3.47	.	.	93.1677	2.00361
1998	353715	PEDRINHAS PAULISTA	421	2594	Small	.	2	0.713	1			1			100	0	.	.	0	0
1998	353720	PEDRO DE TOLEDO	422	7602	Small	.	1	0.644	0			0			0	37.82	.	.	89.2438	23.4852
1998	353730	PENÁPOLIS	423	52433	Medium	.	2	0.721	0			0			0	0	.	.	57.7687	4.2123
1998	353740	PEREIRA BARRETO	424	25177	Medium	.	1	0.669	0			0			0	0	.	.	289.895	9.7561
1998	353750	PEREIRAS	425	5484	Small	.	1	0.687	0			0			0	0	.	.	100.503	0
1998	353760	PERUÍBE	426	43065	Medium	.	2	0.702	0			0			0	5.34	.	.	61.8691	50.4722
1998	353770	PIACATU	427	4674	Small	.	1	0.641	0			0			0	0	.	.	125.436	34.8432
1998	353780	PIEDADE	428	40936	Medium	.	1	0.68	0			0			0	0	.	.	219.148	60.3584
1998	353790	PILAR DO SUL	429	24140	Medium	.	1	0.655	0			0			0	33.35	.	.	94.1682	11.5645
1998	353800	PINDAMONHANGABA	430	116898	Big	.	2	0.71	5			5			14.76	14.76	.	.	83.4886	1.33049
1998	353810	PINDORAMA	431	13370	Medium	.	1	0.67	0			0			0	0	.	.	340.959	39.5952
1998	353820	PINHALZINHO	432	10512	Medium	.	1	0.67	0			0			0	0	.	.	45.8321	0
1998	353830	PIQUEROBI	433	3377	Small	.	1	0.637	0			0			0	68.11	.	.	48.3559	9.67118
1998	353850	PIQUETE	434	15225	Medium	.	1	0.685	0			0			0	0	.	.	178.768	59.5895
1998	353860	PIRACAIA	435	20642	Medium	.	1	0.689	0			0			0	0	.	.	87.3668	0
1998	353870	PIRACICABA	436	308913	Big	.	2	0.759	0			0			0	0	.	.	31.8468	15.0969
1998	353880	PIRAJU	437	26630	Medium	.	2	0.704	5			5			64.78	34.55	.	.	62.7145	11.8329
1998	353890	PIRAJUÍ	438	17871	Medium	.	1	0.675	0			0			0	0	.	.	73.834	1.80083
1998	353900	PIRANGI	439	10109	Medium	.	2	0.717	0			0			0	0	.	.	81.9672	21.2508
1998	353910	PIRAPORA DO BOM JESUS	440	10941	Medium	.	1	0.659	0			0			0	0	.	.	115.464	0
1998	353920	PIRAPOZINHO	441	22146	Medium	.	1	0.69	0			0			0	25.96	.	.	63.8716	0
1998	353930	PIRASSUNUNGA	442	63943	Medium	.	2	0.738	0			0			0	0	.	.	63.717	28.0355
1998	353940	PIRATININGA	443	10086	Medium	.	2	0.716	0			0			0	0	.	.	76.2147	47.6342
1998	353950	PITANGUEIRAS	444	30114	Medium	.	1	0.663	0			0			0	0	.	.	46.3679	11.2407
1998	353960	PLANALTO	445	3172	Small	.	1	0.683	0			0			0	0	.	.	164.706	0
1998	353970	PLATINA	446	2993	Small	.	1	0.614	0			0			0	0	.	.	189.798	11.8624
1998	353980	POÁ	447	86434	Medium	.	1	0.697	1			1			3.99	3.99	.	.	53.1401	17.3913
1998	353990	POLONI	448	4775	Small	.	1	0.695	0			0			0	0	.	.	267.237	10.6895
1998	354000	POMPÉIA	449	17021	Medium	.	1	0.699	0			0			0	33.78	.	.	160.385	2.00481
1998	354010	PONGAÍ	450	3484	Small	.	1	0.694	0			0			0	0	.	.	77.7874	0
1998	354020	PONTAL	451	28000	Medium	.	2	0.72	0			0			0	0	.	.	127.619	25.2088
1998	354025	PONTALINDA	452	3306	Small	.	1	0.56	0			0			0	0	.	.	99.5575	55.3097
1998	354030	PONTES GESTAL	453	2502	Small	.	1	0.634	0			0			0	0	.	.	62.5782	0
1998	354040	POPULINA	454	4389	Small	.	1	0.619	0			0			0	0	.	.	169.731	0
1998	354050	PORANGABA	455	5813	Small	.	1	0.652	0			0			0	0	.	.	164.187	0
1998	354060	PORTO FELIZ	456	44448	Medium	.	1	0.687	0			0			0	12.94	.	.	108.165	2.43982
1998	354070	PORTO FERREIRA	457	45661	Medium	.	2	0.71	0			0			0	0	.	.	53.3875	3.00774
1998	354075	POTIM	458	12988	Medium	.	1	0.616	0			0			0	0	.	.	161.574	101.862
1998	354080	POTIRENDABA	459	11834	Medium	.	1	0.694	1			1			29.15	9.72	.	.	58.9206	7.07047
1998	354085	PRACINHA	460	1402	Small	.	1	0.546	0			0			0	82.03	.	.	0	21.4133
1998	354090	PRADÓPOLIS	461	12353	Medium	.	1	0.686	0			0			0	0	.	.	19.0295	0
1998	354100	PRAIA GRANDE	462	157094	Big	.	2	0.732	0			0			0	5.86	.	.	19.7692	2.36371
1998	354105	PRATÂNIA	463	3653	Small	.	1	0.688	0			0			0	0	.	.	0	0
1998	354110	PRESIDENTE ALVES	464	4011	Small	.	1	0.65	0			0			0	0	.	.	210.97	50.6329
1998	354120	PRESIDENTE BERNARDES	465	12064	Medium	.	1	0.666	0			0			0	23.83	.	.	222.391	0
1998	354130	PRESIDENTE EPITÁCIO	466	37011	Medium	.	1	0.689	0			0			0	0	.	.	152.061	90.036
1998	354140	PRESIDENTE PRUDENTE	467	180330	Big	.	2	0.768	1			1			1.91	11.48	.	.	47.0843	0.560528
1998	354150	PRESIDENTE VENCESLAU	468	35765	Medium	.	2	0.725	1			1			9.65	38.59	.	.	54.3779	10.1382
1998	354160	PROMISSÃO	469	30388	Medium	.	1	0.673	0			0			0	0	.	.	108.383	35.3904
1998	354165	QUADRA	470	2238	Small	.	1	0.623	0			0			0	0	.	.	0	0
1998	354170	QUATÁ	471	12451	Medium	.	1	0.677	0			0			0	0	.	.	69.1729	9.02256
1998	354180	QUEIROZ	472	2132	Small	.	1	0.56	0			0			0	0	.	.	206.186	0
1998	354190	QUELUZ	473	8507	Small	.	1	0.654	1			1			40.55	27.04	.	.	166.892	49.6166
1998	354200	QUINTANA	474	5048	Small	.	1	0.641	0			0			0	68.34	.	.	87.9567	0
1998	354210	RAFARD	475	8862	Small	.	1	0.688	0			0			0	0	.	.	72.3097	0
1998	354220	RANCHARIA	476	28522	Medium	.	1	0.67	0			0			0	0	.	.	122.264	74.5812
1998	354230	REDENÇÃO DA SERRA	477	3677	Small	.	1	0.597	0			0			0	0	.	.	35.1803	0
1998	354240	REGENTE FEIJÓ	478	16594	Medium	.	1	0.69	0			0			0	0	.	.	124.688	14.547
1998	354250	REGINÓPOLIS	479	4962	Small	.	1	0.671	0			0			0	0	.	.	68.2806	0
1998	354260	REGISTRO	480	49251	Medium	.	1	0.689	1			1			7	17.51	.	.	42.6684	13.1287
1998	354270	RESTINGA	481	5001	Small	.	1	0.611	0			0			0	34.49	.	.	184.534	8.78735
1998	354280	RIBEIRA	482	3816	Small	.	1	0.581	0			0			0	75.34	.	.	9.05797	0
1998	354290	RIBEIRÃO BONITO	483	10892	Medium	.	1	0.676	0			0			0	0	.	.	120.169	61.7083
1998	354300	RIBEIRÃO BRANCO	484	18927	Medium	.	1	0.547	0			0			0	66.84	.	.	165.864	16.0514
1998	354310	RIBEIRÃO CORRENTE	485	3591	Small	.	1	0.617	0			0			0	96.07	.	.	117.899	10.7181
1998	354320	RIBEIRÃO DO SUL	486	4390	Small	.	1	0.624	0			0			0	0	.	.	104.4	22.3714
1998	354323	RIBEIRÃO DOS ÍNDIOS	487	2186	Small	.	1	0.574	0			0			0	100	.	.	0	27.8164
1998	354325	RIBEIRÃO GRANDE	488	7325	Small	.	1	0.599	0			0			0	54.95	.	.	10.8284	0
1998	354330	RIBEIRÃO PIRES	489	101479	Big	.	2	0.726	0			0			0	0	.	.	33.7639	18.35
1998	354340	RIBEIRÃO PRETO	490	462579	Big	.	2	0.787	0			0			0	0	.	.	30.7839	7.69598
1998	354360	RIFAINA	491	8236	Small	.	1	0.565	0			0			0	69.82	.	.	233.892	44.1306
1998	354370	RINCÃO	492	3376	Small	.	1	0.65	0			0			0	0	.	.	106.589	38.7597
1998	354380	RINÓPOLIS	493	10581	Medium	.	1	0.643	0			0			0	0	.	.	53.6673	21.4669
1998	354390	RIO CLARO	494	10042	Medium	.	1	0.649	0			0			0	0	.	.	209.87	45.3772
1998	354400	RIO DAS PEDRAS	495	157166	Big	.	2	0.763	0			0			0	0	.	.	41.2143	5.42823
1998	354410	RIO GRANDE DA SERRA	496	23202	Medium	.	1	0.695	0			0			0	0	.	.	103.932	13.8576
1998	354420	RIOLÂNDIA	497	36135	Medium	.	1	0.631	0			0			0	0	.	.	23.7655	19.8046
1998	354350	RIVERSUL	498	7554	Small	.	1	0.655	0			0			0	0	.	.	87.6384	13.8376
1998	354425	ROSANA	499	21980	Medium	.	1	0.694	0			0			0	31.39	.	.	85.3971	4.26985
1998	354430	ROSEIRA	500	7694	Small	.	1	0.636	0			0			0	0	.	.	73.0689	31.3152
1998	354440	RUBIÁCEA	501	2445	Small	.	1	0.643	0			0			0	0	.	.	15.7978	0
1998	354450	RUBINÉIA	502	2535	Small	.	1	0.663	1			1			100	90.73	.	.	112.613	11.2613
1998	354460	SABINO	503	4782	Small	.	1	0.678	0			0			0	0	.	.	39.4737	0
1998	354470	SAGRES	504	2403	Small	.	1	0.565	0			0			0	0	.	.	363.128	69.8324
1998	354480	SALES	505	3864	Small	.	1	0.652	0			0			0	0	.	.	132.56	33.14
1998	354490	SALES OLIVEIRA	506	8364	Small	.	2	0.7	1			1			41.25	82.5	.	.	35.5872	19.7707
1998	354500	SALESÓPOLIS	507	13835	Medium	.	1	0.668	0			0			0	0	.	.	73.2409	0
1998	354510	SALMOURÃO	508	4486	Small	.	1	0.601	0			0			0	0	.	.	86.5801	79.3651
1998	354515	SALTINHO	509	5303	Small	.	2	0.748	0			0			0	0	.	.	17.8465	0
1998	354520	SALTO	510	90429	Medium	.	2	0.714	0			0			0	0	.	.	40.5085	0
1998	354530	SALTO DE PIRAPORA	511	31708	Medium	.	1	0.656	0			0			0	0	.	.	94.5542	32.316
1998	354540	SALTO GRANDE	512	7103	Small	.	1	0.667	0			0			0	0	.	.	276.292	13.369
1998	354550	SANDOVALINA	513	2732	Small	.	1	0.62	1			1			100	84.19	.	.	47.5436	0
1998	354560	SANTA ADÉLIA	514	12638	Medium	.	1	0.683	0			0			0	0	.	.	309.488	76.1035
1998	354570	SANTA ALBERTINA	515	5506	Small	.	2	0.703	0			0			0	0	.	.	669.643	54.5635
1998	354580	SANTA BÁRBARA D'OESTE	516	164998	Big	.	2	0.706	0			0			0	0	.	.	49.2482	15.9402
1998	354600	SANTA BRANCA	517	20891	Medium	.	1	0.68	3			3			49.54	49.54	.	.	274.937	46.9405
1998	354610	SANTA CLARA D'OESTE	518	2314	Small	.	1	0.623	0			0			0	0	.	.	128.205	14.245
1998	354620	SANTA CRUZ DA CONCEIÇÃO	519	3222	Small	.	2	0.714	0			0			0	0	.	.	29.0416	19.3611
1998	354625	SANTA CRUZ DA ESPERANÇA	520	1749	Small	.	1	0.674	0			0			0	0	.	.	19.1571	0
1998	354630	SANTA CRUZ DAS PALMEIRAS	521	24414	Medium	.	1	0.686	0			0			0	0	.	.	59.0842	19.2024
1998	354640	SANTA CRUZ DO RIO PARDO	522	38374	Medium	.	2	0.714	0			0			0	0	.	.	103.162	4.19358
1998	354650	SANTA ERNESTINA	523	5522	Small	.	1	0.654	0			0			0	0	.	.	24.6508	16.4339
1998	354660	SANTA FÉ DO SUL	524	26122	Medium	.	2	0.721	1			1			13.21	22.01	.	.	168.038	10.4299
1998	354670	SANTA GERTRUDES	525	14178	Medium	.	1	0.685	0			0			0	0	.	.	21.9358	0
1998	354680	SANTA ISABEL	526	42176	Medium	.	1	0.678	0			0			0	0	.	.	117.858	20.743
1998	354690	SANTA LÚCIA	527	7619	Small	.	1	0.683	0			0			0	0	.	.	85.9291	37.594
1998	354700	SANTA MARIA DA SERRA	528	4526	Small	.	1	0.657	0			0			0	0	.	.	8.68056	26.0417
1998	354710	SANTA MERCEDES	529	2603	Small	.	1	0.613	0			0			0	0	.	.	192.061	25.6082
1998	354750	SANTA RITA DO PASSA QUATRO	530	1961	Small	.	1	0.661	0			0			0	0	.	.	27.8552	13.9276
1998	354740	SANTA RITA D'OESTE	531	59607	Medium	.	3	0.848	0			0			0	0	.	.	53.3955	10.5287
1998	354760	SANTA ROSA DE VITERBO	532	2861	Small	.	1	0.608	0			0			0	0	.	.	33.3741	12.2372
1998	354765	SANTA SALETE	533	25085	Medium	.	2	0.765	0			0			0	0	.	.	321.361	9.4518
1998	354720	SANTANA DA PONTE PENSA	534	20375	Medium	.	1	0.692	0			0			0	0	.	.	84.5351	26.5208
1998	354730	SANTANA DE PARNAÍBA	535	1347	Small	.	1	0.627	0			0			0	0	.	.	99.2063	19.8413
1998	354770	SANTO ANASTÁCIO	536	21079	Medium	.	1	0.671	0			0			0	21.82	.	.	105.263	55.7276
1998	354780	SANTO ANDRÉ	537	627702	Big	.	2	0.781	2			2			1.1	3.3	.	.	22.4467	7.9103
1998	354790	SANTO ANTÔNIO DA ALEGRIA	538	5554	Small	.	1	0.673	0			0			0	20.71	.	.	121.669	17.3812
1998	354800	SANTO ANTÔNIO DE POSSE	539	15021	Medium	.	2	0.702	0			0			0	0	.	.	36.4609	2.43072
1998	354805	SANTO ANTÔNIO DO ARACANGUÁ	540	6653	Small	.	1	0.633	0			0			0	0	.	.	97.3828	18.2593
1998	354810	SANTO ANTÔNIO DO JARDIM	541	6171	Small	.	1	0.654	0			0			0	46.59	.	.	181.14	0
1998	354820	SANTO ANTÔNIO DO PINHAL	542	5912	Small	.	1	0.684	0			0			0	58.36	.	.	152.575	12.7146
1998	354830	SANTO EXPEDITO	543	2330	Small	.	1	0.631	1			1			100	74.03	.	.	40.4858	0
1998	354840	SANTÓPOLIS DO AGUAPEÍ	544	3751	Small	.	1	0.601	1			1			91.98	0	.	.	326.087	59.2885
1998	354850	SANTOS	545	410944	Big	.	3	0.835	0			0			0	0	.	.	22.5092	19.3028
1998	354860	SÃO BENTO DO SAPUCAÍ	546	9365	Small	.	1	0.65	0			0			0	0	.	.	184.412	83.5073
1998	354870	SÃO BERNARDO DO CAMPO	547	683711	Big	.	2	0.778	0			0			0	16.82	.	.	36.3386	11.4606
1998	354880	SÃO CAETANO DO SUL	548	137408	Big	.	3	0.855	0			0			0	0	.	.	9.14477	0.571548
1998	354890	SÃO CARLOS	549	179830	Big	.	2	0.759	2			2			3.84	3.2	.	.	60.551	0.727339
1998	354900	SÃO FRANCISCO	550	2704	Small	.	1	0.62	0			0			0	0	.	.	169.109	22.5479
1998	354910	SÃO JOÃO DA BOA VISTA	551	75176	Medium	.	2	0.741	0			0			0	7.65	.	.	165.766	17.7312
1998	354920	SÃO JOÃO DAS DUAS PONTES	552	2605	Small	.	1	0.66	0			0			0	0	.	.	248.366	39.2157
1998	354925	SÃO JOÃO DE IRACEMA	553	1461	Small	.	1	0.69	0			0			0	0	.	.	117.371	0
1998	354930	SÃO JOÃO DO PAU D'ALHO	554	2276	Small	.	1	0.602	0			0			0	75.79	.	.	136.476	86.8486
1998	354940	SÃO JOAQUIM DA BARRA	555	40874	Medium	.	2	0.713	0			0			0	0	.	.	152.104	80.2772
1998	354950	SÃO JOSÉ DA BELA VISTA	556	7908	Small	.	1	0.622	0			0			0	0	.	.	43.1034	28.7356
1998	354960	SÃO JOSÉ DO BARREIRO	557	4132	Small	.	1	0.662	0			0			0	0	.	.	74.0741	16.4609
1998	354970	SÃO JOSÉ DO RIO PARDO	558	48592	Medium	.	2	0.71	0			0			0	0	.	.	108.035	0
1998	354980	SÃO JOSÉ DO RIO PRETO	559	334151	Big	.	2	0.777	2			2			2.06	1.38	.	.	86.0446	11.9797
1998	354990	SÃO JOSÉ DOS CAMPOS	560	497462	Big	.	2	0.765	0			0			0	0.23	.	.	42.3102	8.19164
1998	354995	SÃO LOURENÇO DA SERRA	561	10566	Medium	.	1	0.668	1			1			32.65	5.44	.	.	31.25	3.90625
1998	355000	SÃO LUÍS DO PARAITINGA	562	10316	Medium	.	1	0.652	0			0			0	0	.	.	81.3802	13.0208
1998	355010	SÃO MANUEL	563	35366	Medium	.	1	0.693	0			0			0	0	.	.	87.0598	1.97863
1998	355020	SÃO MIGUEL ARCANJO	564	28046	Medium	.	1	0.657	0			0			0	0	.	.	129.206	2.8397
1998	355030	SÃO PAULO	565	9887614	Big	.	3	0.807	0			0			0	0	.	.	25.5035	6.32741
1998	355040	SÃO PEDRO	566	24292	Medium	.	2	0.717	0			0			0	0	.	.	69.4883	10.1074
1998	355050	SÃO PEDRO DO TURVO	567	6632	Small	.	1	0.609	0			0			0	0	.	.	45.3629	20.1613
1998	355060	SÃO ROQUE	568	62651	Medium	.	2	0.748	0			0			0	0	.	.	110.791	1.66187
1998	355070	SÃO SEBASTIÃO	569	45611	Medium	.	2	0.722	2			2			15.13	15.13	.	.	48.6846	0
1998	355080	SÃO SEBASTIÃO DA GRAMA	570	11339	Medium	.	1	0.657	0			0			0	20.28	.	.	401.438	29.9581
1998	355090	SÃO SIMÃO	571	12773	Medium	.	2	0.703	0			0			0	13.51	.	.	96.6429	61.0376
1998	355100	SÃO VICENTE	572	282248	Big	.	2	0.711	1			1			1.22	4.28	.	.	27.0448	7.34073
1998	355110	SARAPUÍ	573	7136	Small	.	1	0.68	0			0			0	0	.	.	25.4194	5.08388
1998	355120	SARUTAIÁ	574	3270	Small	.	1	0.589	0			0			0	0	.	.	120.087	10.917
1998	355130	SEBASTIANÓPOLIS DO SUL	575	2529	Small	.	1	0.631	0			0			0	0	.	.	149.942	34.6021
1998	355140	SERRA AZUL	576	7224	Small	.	1	0.64	0			0			0	0	.	.	67.7966	16.9492
1998	355160	SERRA NEGRA	577	27651	Medium	.	1	0.655	0			0			0	0	.	.	160.236	15.5569
1998	355150	SERRANA	578	22481	Medium	.	2	0.762	0			0			0	0	.	.	107.185	50.2845
1998	355170	SERTÃOZINHO	579	92111	Medium	.	2	0.737	0			0			0	0	.	.	33.496	28.1201
1998	355180	SETE BARRAS	580	13303	Medium	.	1	0.594	0			0			0	34.58	.	.	15.1332	15.1332
1998	355190	SEVERÍNIA	581	13306	Medium	.	2	0.702	0			0			0	0	.	.	64.9351	18.5529
1998	355200	SILVEIRAS	582	5338	Small	.	1	0.639	0			0			0	0	.	.	27.2851	20.4638
1998	355210	SOCORRO	583	30879	Medium	.	2	0.703	0			0			0	0	.	.	109.399	1.90259
1998	355220	SOROCABA	584	444665	Big	.	2	0.757	2			2			1.55	1.55	.	.	32.1278	6.15041
1998	355230	SUD MENNUCCI	585	7963	Small	.	1	0.665	0			0			0	0	.	.	85.0425	0
1998	355240	SUMARÉ	586	174802	Big	.	1	0.691	0			0			0	0	.	.	33.1869	24.4021
1998	355255	SUZANÁPOLIS	587	186201	Big	.	1	0.689	0			0			0	0	.	.	38.1933	3.88794
1998	355250	SUZANO	588	2806	Small	.	1	0.619	0			0			0	0	.	.	182.039	0
1998	355260	TABAPUÃ	589	10239	Medium	.	1	0.664	0			0			0	0	.	.	150.602	54.2169
1998	355270	TABATINGA	590	12782	Medium	.	1	0.674	0			0			0	0	.	.	56.3305	67.0601
1998	355280	TABOÃO DA SERRA	591	188097	Big	.	2	0.724	0			0			0	0	.	.	33.9571	9.26102
1998	355290	TACIBA	592	5145	Small	.	1	0.643	0			0			0	44.7	.	.	128.571	0
1998	355300	TAGUAÍ	593	7210	Small	.	1	0.643	0			0			0	0	.	.	108.214	0
1998	355310	TAIAÇU	594	5484	Small	.	1	0.655	0			0			0	0	.	.	6.03865	0
1998	355320	TAIÚVA	595	5397	Small	.	2	0.7	0			0			0	0	.	.	28.169	11.2676
1998	355330	TAMBAÚ	596	21630	Medium	.	1	0.668	0			0			0	0	.	.	99.9207	1.58604
1998	355340	TANABI	597	23900	Medium	.	1	0.691	0			0			0	0	.	.	86.4101	2.61849
1998	355350	TAPIRAÍ	598	7505	Small	.	1	0.641	0			0			0	0	.	.	166.58	0
1998	355360	TAPIRATIBA	599	12953	Medium	.	1	0.677	1			0			0	0	.	.	151.95	65.9404
1998	355365	TAQUARAL	600	2715	Small	.	2	0.737	0			0			0	0	.	.	25.7069	0
1998	355370	TAQUARITINGA	601	51314	Medium	.	1	0.695	0			0			0	0	.	.	27.1667	3.97562
1998	355380	TAQUARITUBA	602	20388	Medium	.	1	0.655	0			0			0	28.2	.	.	148.489	33.5867
1998	355385	TAQUARIVAÍ	603	3647	Small	.	1	0.602	0			0			0	63.07	.	.	274.51	52.2876
1998	355390	TARABAI	604	5874	Small	.	1	0.595	1			1			58.73	0	.	.	106.312	0
1998	355395	TARUMÃ	605	10527	Medium	.	1	0.656	2			1			32.77	0	.	.	53.7857	8.27472
1998	355400	TATUÍ	606	88127	Medium	.	2	0.71	0			0			0	0	.	.	70.1218	1.17523
1998	355410	TAUBATÉ	607	223538	Big	.	2	0.761	0			0			0	0	.	.	27.1333	1.9497
1998	355420	TEJUPÁ	608	5189	Small	.	1	0.606	0			0			0	0	.	.	43.3839	7.23066
1998	355430	TEODORO SAMPAIO	609	19665	Medium	.	1	0.67	0			0			0	14.62	.	.	249.729	4.34311
1998	355440	TERRA ROXA	610	8145	Small	.	1	0.632	0			0			0	0	.	.	160.202	8.4317
1998	355450	TIETÊ	611	28994	Medium	.	2	0.748	0			0			0	0	.	.	64.0538	1.08566
1998	355460	TIMBURI	612	2668	Small	.	1	0.627	0			0			0	0	.	.	71.9424	71.9424
1998	355465	TORRE DE PEDRA	613	1638	Small	.	1	0.606	0			0			0	0	.	.	260.586	0
1998	355470	TORRINHA	614	8336	Small	.	1	0.693	0			0			0	0	.	.	84.0336	10.5042
1998	355475	TRABIJU	615	1382	Small	.	1	0.624	0			0			0	0	.	.	25.641	51.2821
1998	355480	TREMEMBÉ	616	33388	Medium	.	2	0.733	0			0			0	0	.	.	109.391	0
1998	355490	TRÊS FRONTEIRAS	617	4855	Small	.	1	0.654	0			0			0	0	.	.	172.811	5.76037
1998	355495	TUIUTI	618	4812	Small	.	1	0.654	0			0			0	0	.	.	83.4327	0
1998	355500	TUPÃ	619	61397	Medium	.	2	0.717	0			0			0	0	.	.	144.252	19.2335
1998	355510	TUPI PAULISTA	620	13282	Medium	.	2	0.701	1			1			25.98	43.29	.	.	72.9927	16.684
1998	355520	TURIÚBA	621	1912	Small	.	1	0.649	0			0			0	0	.	.	57.1429	14.2857
1998	355530	TURMALINA	622	2486	Small	.	1	0.625	0			0			0	0	.	.	134.474	61.1247
1998	355535	UBARANA	623	4025	Small	.	1	0.608	0			0			0	0	.	.	121.609	9.35454
1998	355540	UBATUBA	624	57249	Medium	.	2	0.703	4			4			24.11	27.12	.	.	70.3518	0.773096
1998	355550	UBIRAJARA	625	3654	Small	.	1	0.612	0			0			0	0	.	.	228.672	43.9754
1998	355560	UCHOA	626	9116	Small	.	1	0.657	1			0			0	0	.	.	82.3723	23.0643
1998	355570	UNIÃO PAULISTA	627	1380	Small	.	1	0.604	0			0			0	0	.	.	424.107	22.3214
1998	355580	URÂNIA	628	8513	Small	.	1	0.654	0			0			0	0	.	.	135.135	72.7651
1998	355590	URU	629	1537	Small	.	1	0.636	0			0			0	0	.	.	100	0
1998	355600	URUPÊS	630	11304	Medium	.	1	0.684	1			1			30.52	20.35	.	.	207.858	43.0925
1998	355610	VALENTIM GENTIL	631	7103	Small	.	1	0.679	0			0			0	0	.	.	132.979	22.1631
1998	355620	VALINHOS	632	76066	Medium	.	2	0.793	0			0			0	0	.	.	106.8	0.889996
1998	355630	VALPARAÍSO	633	18077	Medium	.	1	0.685	0			0			0	0	.	.	74.1186	14.0224
1998	355635	VARGEM	634	6370	Small	.	1	0.662	0			0			0	0	.	.	42.654	4.73934
1998	355640	VARGEM GRANDE DO SUL	635	34790	Medium	.	1	0.682	0			0			0	16.53	.	.	71.1293	14.6156
1998	355645	VARGEM GRANDE PAULISTA	636	27764	Medium	.	2	0.706	1			1			12.43	0	.	.	84.8407	6.40307
1998	355650	VÁRZEA PAULISTA	637	81304	Medium	.	1	0.672	0			0			0	0	.	.	259.726	1.6508
1998	355660	VERA CRUZ	638	11375	Medium	.	1	0.678	0			0			0	0	.	.	92.6446	50.5334
1998	355670	VINHEDO	639	40181	Medium	.	3	0.81	0			0			0	0	.	.	78.8002	0
1998	355680	VIRADOURO	640	14701	Medium	.	1	0.671	0			0			0	0	.	.	164.352	62.5
1998	355690	VISTA ALEGRE DO ALTO	641	4348	Small	.	2	0.737	0			0			0	0	.	.	28.7356	0
1998	355695	VITÓRIA BRASIL	642	1559	Small	.	1	0.607	0			0			0	0	.	.	129.032	21.5054
1998	355700	VOTORANTIM	643	88895	Medium	.	1	0.695	3			2			7.76	0	.	.	41.5829	8.22519
1998	355710	VOTUPORANGA	644	71229	Medium	.	2	0.744	0			0			0	0	.	.	139.976	18.8093
1998	355715	ZACARIAS	645	1751	Small	.	1	0.607	0			0			0	0	.	.	107.527	0
1999	350010	ADAMANTINA	1	33044	Medium	5091.36	2	0.718	0			0			0	0	.	.	106.326	0
1999	350020	ADOLFO	2	3394	Small	9170.34	1	0.644	0			0			0	0	.	.	58.1395	19.3798
1999	350030	AGUAÍ	3	27422	Medium	5460.32	1	0.697	1			0			0	0	.	.	144.386	1.24471
1999	350040	ÁGUAS DA PRATA	4	7305	Small	6872.55	2	0.714	0			0			0	0	.	.	114.988	7.93021
1999	350050	ÁGUAS DE LINDÓIA	5	14112	Medium	4196.61	2	0.741	0			0			0	0	.	.	123.66	4.12201
1999	350055	ÁGUAS DE SANTA BÁRBARA	6	4403	Small	5846.07	1	0.697	0			0			0	0	.	.	14.1543	7.07714
1999	350060	ÁGUAS DE SÃO PEDRO	7	1733	Small	10564.8	3	0.867	0			0			0	0	.	.	67.9348	13.587
1999	350070	AGUDOS	8	31577	Medium	8511.58	1	0.674	0			0			0	0	.	.	75.4809	15.8266
1999	350075	ALAMBARI	9	3470	Small	4048.64	1	0.64	0			0			0	0	.	.	10.0402	0
1999	350080	ALFREDO MARCONDES	10	3658	Small	3425.58	1	0.645	0			0			0	0	.	.	69.2841	0
1999	350090	ALTAIR	11	3578	Small	9085.4	1	0.643	1			0			0	0	.	.	32.1888	0
1999	350100	ALTINÓPOLIS	12	14004	Medium	7117.7	2	0.734	0			0			0	0	.	.	81.6041	46.6309
1999	350110	ALTO ALEGRE	13	4308	Small	3369.85	1	0.632	0			0			0	0	.	.	58.4036	32.4465
1999	350115	ALUMÍNIO	14	13101	Medium	30366.2	1	0.693	0			0			0	0	.	.	92.9567	0
1999	350120	ÁLVARES FLORENCE	15	4493	Small	3576.65	1	0.663	0			0			0	0	.	.	111.386	18.5644
1999	350130	ÁLVARES MACHADO	16	22333	Medium	3463.15	1	0.669	0			0			0	38.62	.	.	145.786	0
1999	350140	ÁLVARO DE CARVALHO	17	3051	Small	4369.33	1	0.577	1			1			100	100	.	.	58.6166	46.8933
1999	350150	ALVINLÂNDIA	18	2681	Small	4081.03	1	0.614	1			1			100	21.45	.	.	50.8259	0
1999	350160	AMERICANA	19	171462	Big	12598.5	2	0.765	0			0			0	0	.	.	26.3742	30.928
1999	350170	AMÉRICO BRASILIENSE	20	24959	Medium	6087.56	1	0.659	0			0			0	0	.	.	78.3615	33.8379
1999	350180	AMÉRICO DE CAMPOS	21	5516	Small	3511.96	1	0.652	0			0			0	0	.	.	206.41	92.3411
1999	350190	AMPARO	22	56541	Medium	9254.49	2	0.754	9			9			54.92	9.15	.	.	110.2	0
1999	350200	ANALÂNDIA	23	3579	Small	8229.63	2	0.7	1			1			96.4	32.13	.	.	0	9.58773
1999	350210	ANDRADINA	24	54055	Medium	5996.78	2	0.72	0			0			0	0	.	.	68.8259	83.2851
1999	350220	ANGATUBA	25	18063	Medium	5184.5	1	0.664	1			1			19.1	15.92	.	.	202.501	0
1999	350230	ANHEMBI	26	4338	Small	4130.97	1	0.662	0			0			0	0	.	.	14.6306	14.6306
1999	350240	ANHUMAS	27	3083	Small	4112.16	1	0.596	0			0			0	74.6	.	.	36.1011	0
1999	350250	APARECIDA	28	34609	Medium	4053.39	2	0.703	0			0			0	0	.	.	136.555	61.9748
1999	350260	APARECIDA D'OESTE	29	4798	Small	3971.88	1	0.661	0			0			0	0	.	.	296.343	163.934
1999	350270	APIAÍ	30	23800	Medium	4673.2	1	0.608	0			0			0	41.07	.	.	82.5494	7.67902
1999	350275	ARAÇARIGUAMA	31	9915	Small	13349	1	0.674	0			0			0	0	.	.	30.0817	4.29738
1999	350280	ARAÇATUBA	32	165076	Big	6772.74	2	0.775	0			0			0	0	.	.	35.231	20.3256
1999	350290	ARAÇOIABA DA SERRA	33	17846	Medium	4102.41	1	0.697	0			0			0	32.22	.	.	45.7708	12.8158
1999	350300	ARAMINA	34	4255	Small	4768.8	1	0.663	0			0			0	0	.	.	135.44	7.52445
1999	350310	ARANDU	35	5352	Small	3642.42	1	0.619	0			0	.	.	0	100	.	.	194.903	37.4813
1999	350315	ARAPEÍ	36	2356	Small	2459.02	1	0.581	0			0			0	0	.	.	69.4444	41.6667
1999	350320	ARARAQUARA	37	170773	Big	10028.4	2	0.754	0			0			0	0	.	.	58.8665	35.4662
1999	350330	ARARAS	38	97873	Medium	9172.36	2	0.728	2			2			7.05	4.7	.	.	59.8907	27.6688
1999	350335	ARCO.ÍRIS	39	2043	Small	4355.73	1	0.666	0			0			0	56.29	.	.	87.0827	43.5414
1999	350340	AREALVA	40	6590	Small	4527.1	1	0.679	0			0			0	0	.	.	303.556	78.0572
1999	350350	AREIAS	41	3492	Small	2605.16	1	0.631	0			0			0	0	.	.	73.7619	63.2244
1999	350360	AREIÓPOLIS	42	10235	Medium	2569.81	1	0.629	0			0			0	0	.	.	37.7181	23.5738
1999	350370	ARIRANHA	43	7068	Small	13517	1	0.642	0			0			0	0	.	.	88.141	56.0897
1999	350380	ARTUR NOGUEIRA	44	27067	Medium	6179.78	2	0.703	3			3			38.24	33.99	.	.	23.3168	4.3719
1999	350390	ARUJÁ	45	52782	Medium	6648.95	2	0.715	0			0	.	.	0	0	.	.	29.4235	3.97614
1999	350395	ASPÁSIA	46	1968	Small	4116.24	1	0.607	0			0			0	0	.	.	192	48
1999	350400	ASSIS	47	84758	Medium	5792.42	2	0.739	8			8			32.56	21.71	.	.	122.957	8.54383
1999	350410	ATIBAIA	48	97206	Medium	6170.22	2	0.756	0			0			0	0	.	.	59.8141	0.356037
1999	350420	AURIFLAMA	49	13524	Medium	5054.37	2	0.705	0			0			0	0	.	.	162.7	58.2807
1999	350430	AVAÍ	50	4561	Small	3860.31	1	0.637	0			0	.	.	0	0	.	.	47.2813	0
1999	350440	AVANHANDAVA	51	8462	Small	4087.3	1	0.637	0			0			0	0	.	.	69.808	13.089
1999	350450	AVARÉ	52	72382	Medium	4510.16	2	0.727	0			0			0	0	.	.	114.34	0.903873
1999	350460	BADY BASSITT	53	8507	Small	5120.88	2	0.7	0			0			0	0	.	.	80.3982	15.3139
1999	350470	BALBINOS	54	1442	Small	3738.91	1	0.649	0			0			0	0	.	.	63.2911	0
1999	350480	BÁLSAMO	55	7181	Small	4271.21	2	0.752	0			0			0	0	.	.	58.0913	8.29876
1999	350490	BANANAL	56	8895	Small	3022.02	1	0.669	2			2			77.57	51.71	.	.	31.5457	35.489
1999	350500	BARÃO DE ANTONINA	57	2637	Small	3260.77	1	0.606	0			0			0	0	.	.	87.8294	12.5471
1999	350510	BARBOSA	58	5935	Small	2696.91	1	0.62	0			0			0	0	.	.	103.532	12.1803
1999	350520	BARIRI	59	26016	Medium	5655.77	2	0.711	1			1			13.26	6.63	.	.	245.8	75.544
1999	350530	BARRA BONITA	60	33487	Medium	9251.17	2	0.725	1			1			10.3	6.87	.	.	108.577	2.98835
1999	350535	BARRA DO CHAPÉU	61	5049	Small	1820.19	1	0.52	1			0			0	68.33	.	.	47.2069	0
1999	350540	BARRA DO TURVO	62	7276	Small	1712.08	1	0.53	0			0			0	47.42	.	.	37.5335	37.5335
1999	350550	BARRETOS	63	101951	Big	6021.71	2	0.736	0			0			0	0	.	.	98.5485	0.314852
1999	350560	BARRINHA	64	22827	Medium	3099.11	1	0.642	1			1			15.11	15.11	.	.	160.192	24.0288
1999	350570	BARUERI	65	188840	Big	42194	2	0.775	0			0			0	0	.	.	40.2753	26.362
1999	350580	BASTOS	66	20098	Medium	5732.07	1	0.662	0			0			0	0	.	.	72.6994	45.9154
1999	350590	BATATAIS	67	48934	Medium	6430.17	2	0.723	1			1			7.05	4.7	.	.	55.9414	16.0751
1999	350600	BAURU	68	300409	Big	7476.93	2	0.774	0			0			0	0	.	.	63.7645	0.436743
1999	350610	BEBEDOURO	69	74053	Medium	24131.7	2	0.712	0			0			0	0	.	.	47.5516	0.457226
1999	350620	BENTO DE ABREU	70	2281	Small	8627.03	1	0.626	0			0			0	0	.	.	32.5203	0
1999	350630	BERNARDINO DE CAMPOS	71	10469	Medium	4182.57	1	0.681	0			0			0	0	.	.	116.537	55.4939
1999	350635	BERTIOGA	72	17718	Medium	9474.32	2	0.714	0			0			0	32.45	.	.	148.824	12.0019
1999	350640	BILAC	73	5771	Small	4555.65	2	0.7	1			1			59.78	99.64	.	.	65.3266	30.1508
1999	350650	BIRIGUI	74	88867	Medium	5067.91	2	0.726	0			0			0	38.82	.	.	36.9557	4.02488
1999	350660	BIRITIBA.MIRIM	75	20928	Medium	3833.04	1	0.663	0			0			0	0	.	.	108.003	30.0992
1999	350670	BOA ESPERANÇA DO SUL	76	11714	Medium	5987.02	1	0.66	0			0			0	0	.	.	67.8952	54.9628
1999	350680	BOCAINA	77	8923	Small	6592.06	1	0.695	0			0			0	0	.	.	90.9091	16.835
1999	350690	BOFETE	78	7001	Small	4434.9	1	0.688	0			0			0	0	.	.	56.444	14.111
1999	350700	BOITUVA	79	29710	Medium	7571.55	2	0.709	0			0			0	0	.	.	82.714	2.39751
1999	350710	BOM JESUS DOS PERDÕES	80	11103	Medium	4938.43	1	0.689	0	.	.	0	.	.	0	0	.	.	29.5334	2.95334
1999	350715	BOM SUCESSO DE ITARARÉ	81	2833	Small	2882.91	1	0.563	0			0			0	81.19	.	.	32.9489	65.8979
1999	350720	BORÁ	82	774	Small	5095.35	1	0.652	0			0			0	0	.	.	90.9091	0
1999	350730	BORACÉIA	83	3575	Small	10003.8	1	0.667	0			0			0	0	.	.	207.394	18.0343
1999	350740	BORBOREMA	84	12573	Medium	6039.42	1	0.673	0			0			0	0	.	.	76.2608	93.4809
1999	350745	BOREBI	85	1836	Small	6058.03	1	0.615	0			0			0	0	.	.	38.9864	0
1999	350750	BOTUCATU	86	103398	Big	6585.6	2	0.748	0			0			0	0	.	.	64.9551	23.0883
1999	350760	BRAGANÇA PAULISTA	87	112627	Big	7227.28	2	0.738	0			0			0	0	.	.	62.346	22.5633
1999	350770	BRAÚNA	88	4400	Small	3134.11	1	0.664	1			0			0	0	.	.	106.242	13.2802
1999	350775	BREJO ALEGRE	89	2141	Small	4837.6	1	0.61	0			0			0	0	.	.	99.5025	16.5837
1999	350780	BRODOWSKI	90	16183	Medium	4125.29	2	0.701	0			0			0	14.21	.	.	31.4157	7.85392
1999	350790	BROTAS	91	17777	Medium	5698.81	2	0.715	0			0			0	0	.	.	100.158	47.4433
1999	350800	BURI	92	16969	Medium	3117.9	1	0.606	0			0			0	33.89	.	.	115.929	13.9114
1999	350810	BURITAMA	93	13763	Medium	6932.23	1	0.689	0			0			0	0	.	.	138.293	11.9218
1999	350820	BURITIZAL	94	3132	Small	10678.5	1	0.649	1			0			0	0	.	.	85.796	0
1999	350830	CABRÁLIA PAULISTA	95	4692	Small	4895.18	1	0.609	0			0			0	0	.	.	169.753	30.8642
1999	350840	CABREÚVA	96	24521	Medium	10777.2	1	0.679	0			0			0	0	.	.	152.853	0
1999	350850	CAÇAPAVA	97	68695	Medium	11022	2	0.724	2			2			10.04	0	.	.	44.105	31.7341
1999	350860	CACHOEIRA PAULISTA	98	25971	Medium	4103.05	1	0.682	1			1			13.28	13.28	.	.	69.6452	3.94218
1999	350870	CACONDE	99	17631	Medium	4103.19	1	0.662	0			0			0	0	.	.	218.756	49.4579
1999	350880	CAFELÂNDIA	100	15343	Medium	4579.13	1	0.699	0			0			0	0	.	.	104.96	2.05804
1999	350890	CAIABU	101	3647	Small	3291.67	1	0.598	0			0			0	0	.	.	74.6269	27.9851
1999	350900	CAIEIRAS	102	59828	Medium	7428.64	2	0.706	6			0			0	0	.	.	18.3723	4.7632
1999	350910	CAIUÁ	103	3214	Small	4570.31	1	0.576	1			1			100	100	.	.	81.3953	46.5116
1999	350920	CAJAMAR	104	44174	Medium	17191.7	1	0.699	0			0			0	0	.	.	49.7306	0
1999	350925	CAJATI	105	27820	Medium	5510.2	1	0.606	0			0			0	12.4	.	.	46.7925	33.2075
1999	350930	CAJOBI	106	10364	Medium	4308.96	1	0.636	0			0			0	0	.	.	60.3015	46.9012
1999	350940	CAJURU	107	19212	Medium	4285.61	1	0.681	1			1			17.96	11.97	.	.	168.098	62.1232
1999	350945	CAMPINA DO MONTE ALEGRE	108	4739	Small	6094.75	1	0.629	0			0			0	0	.	.	126.671	0
1999	350950	CAMPINAS	109	924194	Big	11644.1	3	0.808	3			3			1.12	0	.	.	20.5063	3.56314
1999	350960	CAMPO LIMPO PAULISTA	110	54400	Medium	5516.59	2	0.711	0			0			0	0	.	.	107.845	2.81948
1999	350970	CAMPOS DO JORDÃO	111	35757	Medium	6705.29	2	0.728	1			0			0	0	.	.	299.866	78.9122
1999	350980	CAMPOS NOVOS PAULISTA	112	4208	Small	4938.6	1	0.625	0			0			0	0	.	.	47.5436	15.8479
1999	350990	CANANÉIA	113	9478	Small	3457.01	1	0.657	0			0			0	0	.	.	85.6444	36.7047
1999	350995	CANAS	114	3074	Small	2276.68	1	0.595	0			0			0	0	.	.	13.4048	13.4048
1999	351000	CÂNDIDO MOTA	115	28774	Medium	6458.86	1	0.671	0			0			0	9.99	.	.	88.8473	2.33809
1999	351010	CÂNDIDO RODRIGUES	116	2518	Small	7712.64	1	0.647	0			0			0	0	.	.	21.0305	31.5457
1999	351015	CANITAR	117	2975	Small	3287.22	1	0.583	0			0			0	0	.	.	99.2556	49.6278
1999	351020	CAPÃO BONITO	118	46080	Medium	3761.24	1	0.62	0			0			0	61.14	.	.	98.2736	1.77069
1999	351030	CAPELA DO ALTO	119	13133	Medium	3568.58	1	0.622	0			0			0	0	.	.	17.7567	8.87837
1999	351040	CAPIVARI	120	39006	Medium	7862.6	2	0.702	0			0			0	11.79	.	.	105.233	0.948047
1999	351050	CARAGUATATUBA	121	70112	Medium	5021.42	2	0.709	6			6			29.52	73.81	.	.	64.9839	0.537057
1999	351060	CARAPICUÍBA	122	338908	Big	2998.07	1	0.684	0			0			0	0	.	.	28.2439	16.6896
1999	351070	CARDOSO	123	11321	Medium	4018.45	1	0.66	0			0			0	0	.	.	210.555	60.1586
1999	351080	CASA BRANCA	124	24617	Medium	6621.55	2	0.715	0			0			0	0	.	.	96.1298	49.9376
1999	351090	CÁSSIA DOS COQUEIROS	125	2774	Small	5529.78	1	0.652	0			0			0	41.46	.	.	24.1838	0
1999	351100	CASTILHO	126	15392	Medium	21517.8	1	0.618	0			0			0	0	.	.	96.6851	101.289
1999	351110	CATANDUVA	127	103476	Big	7729.08	2	0.731	2			2			6.67	4.45	.	.	219.536	68.0822
1999	351120	CATIGUÁ	128	6853	Small	4569.28	1	0.659	0			0			0	0	.	.	162.519	86.3382
1999	351130	CEDRAL	129	6020	Small	5782.8	1	0.685	0			0			0	0	.	.	18.0587	18.0587
1999	351140	CERQUEIRA CÉSAR	130	14235	Medium	5441.39	1	0.672	0			0			0	0	.	.	131.908	45.4856
1999	351150	CERQUILHO	131	25983	Medium	22216.8	2	0.745	8			8			100	70.82	.	.	53.2725	0
1999	351160	CESÁRIO LANGE	132	13292	Medium	3481.72	1	0.651	0			0			0	0	.	.	194.25	2.59
1999	351170	CHARQUEADA	133	13101	Medium	3501.92	1	0.68	0			0			0	0	.	.	177.108	74.0153
1999	355720	CHAVANTES	134	12674	Medium	8389.91	1	0.672	0			0			0	22.68	.	.	288.693	101.577
1999	351190	CLEMENTINA	135	5057	Small	3908.39	1	0.623	1			1			68.22	34.11	.	.	379.31	41.3793
1999	351200	COLINA	136	16526	Medium	11020.5	1	0.674	0			0			0	0	.	.	45.5927	17.3686
1999	351210	COLÔMBIA	137	6294	Small	12845.9	1	0.678	0			0			0	0	.	.	95.2986	0
1999	351220	CONCHAL	138	23557	Medium	3767.07	1	0.663	0			0			0	0	.	.	99.605	27.4772
1999	351230	CONCHAS	139	13389	Medium	4656.65	2	0.726	0			0			0	0	.	.	80.5009	6.70841
1999	351240	CORDEIRÓPOLIS	140	15990	Medium	7906.9	2	0.725	0			0			0	0	.	.	28.6533	2.04666
1999	351250	COROADOS	141	4364	Small	4783.05	1	0.659	1			1			79.06	100	.	.	23.0592	15.3728
1999	351260	CORONEL MACEDO	142	5589	Small	3589.05	1	0.608	0			0			0	0	.	.	27.9135	6.97837
1999	351270	CORUMBATAÍ	143	3667	Small	9033.49	1	0.685	0			0			0	0	.	.	27.1248	0
1999	351280	COSMÓPOLIS	144	40659	Medium	8780.58	1	0.699	0			0			0	0	.	.	53.3758	19.6648
1999	351290	COSMORAMA	145	7230	Small	4445.13	1	0.646	0			0			0	0	.	.	90.4799	43.273
1999	351300	COTIA	146	131819	Big	9492.72	2	0.754	3			0			0	0	.	.	44.7527	6.39325
1999	351310	CRAVINHOS	147	24453	Medium	4992.97	2	0.717	0			0			0	0	.	.	41.6308	10.0488
1999	351320	CRISTAIS PAULISTA	148	6427	Small	7240.34	1	0.663	1			0			0	26.84	.	.	31.0174	0
1999	351330	CRUZÁLIA	149	2707	Small	9961.74	1	0.677	0			0			0	0	.	.	67.1141	0
1999	351340	CRUZEIRO	150	72768	Medium	4916.47	1	0.699	0			0			0	0	.	.	113.978	53.3514
1999	351350	CUBATÃO	151	99158	Medium	23349.4	1	0.677	1			1			3.48	2.9	.	.	57.1304	46.2276
1999	351360	CUNHA	152	21382	Medium	1868.24	1	0.582	3			0			0	0	.	.	112.009	51.4139
1999	351370	DESCALVADO	153	27249	Medium	7851	2	0.721	1			1			12.66	10.55	.	.	51.0452	2.43072
1999	351380	DIADEMA	154	327562	Big	10314.2	1	0.693	3			3			3.16	15.27	.	.	52.7716	29.0031
1999	351385	DIRCE REIS	155	1639	Small	3707.14	1	0.616	0			0			0	0	.	.	91.2409	36.4964
1999	351390	DIVINOLÂNDIA	156	11366	Medium	4804.33	1	0.655	0			0			0	0	.	.	129.222	0
1999	351400	DOBRADA	157	7206	Small	3717.26	1	0.644	0			0			0	0	.	.	41.4201	35.503
1999	351410	DOIS CÓRREGOS	158	22549	Medium	5832.17	2	0.71	2			2			30.6	25.5	.	.	141.371	8.00213
1999	351420	DOLCINÓPOLIS	159	2153	Small	3922.2	1	0.629	1			0			0	0	.	.	465.116	43.6047
1999	351430	DOURADO	160	8451	Small	3913.11	1	0.67	0			0			0	0	.	.	92.5267	78.2918
1999	351440	DRACENA	161	40383	Medium	5048.14	2	0.724	0			0			0	0	.	.	83.0505	46.2194
1999	351450	DUARTINA	162	11647	Medium	3871.41	1	0.666	6			0			0	0	.	.	289.017	47.2937
1999	351460	DUMONT	163	5597	Small	5502.66	2	0.718	0			0			0	0	.	.	31.0174	12.4069
1999	351470	ECHAPORÃ	164	6461	Small	4571.2	1	0.649	0			0			0	80.1	.	.	130.933	38.1888
1999	351480	ELDORADO	165	14143	Medium	2568.07	1	0.603	0			0			0	24.39	.	.	54.0233	2.84333
1999	351490	ELIAS FAUSTO	166	12729	Medium	10094.4	1	0.655	1			1			27.1	81.31	.	.	12.7146	3.17864
1999	351492	ELISIÁRIO	167	2589	Small	6580.86	1	0.626	1			1			100	66.63	.	.	116.279	81.3953
1999	351495	EMBAÚBA	168	2486	Small	6530.07	1	0.684	0			0			0	0	.	.	231.66	90.0901
1999	351500	EMBU	169	205512	Big	4132.4	1	0.666	5			0			0	0.84	.	.	21.8661	9.30471
1999	351510	EMBU.GUAÇU	170	43963	Medium	4365.42	1	0.693	0			0			0	0	.	.	9.19625	11.0355
1999	351512	EMILIANÓPOLIS	171	2730	Small	3472.53	1	0.618	1			1			100	63.19	.	.	282.686	0
1999	351515	ENGENHEIRO COELHO	172	9106	Small	7042.33	1	0.689	1			0			0	37.89	.	.	45.1354	0
1999	351518	ESPÍRITO SANTO DO PINHAL	173	38414	Medium	7200.36	2	0.716	0			0			0	22.45	.	.	178.498	0.8188
1999	351519	ESPÍRITO SANTO DO TURVO	174	3132	Small	6271.23	1	0.638	0			0			0	0	.	.	26.6312	26.6312
1999	355730	ESTIVA GERBI	175	8416	Small	9143.18	1	0.659	0			0			0	0	.	.	59.0909	0
1999	351530	ESTRELA DO NORTE	176	7915	Small	10261.4	1	0.67	0			0			0	0	.	.	43.9883	0
1999	351520	ESTRELA D'OESTE	177	2788	Small	3818.37	1	0.613	0			0			0	0	.	.	167.347	36.7347
1999	351535	EUCLIDES DA CUNHA PAULISTA	178	10437	Medium	2262.42	1	0.572	1			1			33.06	66.11	.	.	162.272	28.3976
1999	351540	FARTURA	179	14730	Medium	4031.88	1	0.66	0			0			0	0	.	.	147.916	35.8584
1999	351560	FERNANDO PRESTES	180	59527	Medium	7368.29	2	0.724	0			0			0	0	.	.	123.072	71.6623
1999	351550	FERNANDÓPOLIS	181	5309	Small	6581.5	1	0.663	1			0			0	0	.	.	72.4638	25.8799
1999	351565	FERNÃO	182	1424	Small	4839.96	1	0.682	1			1			100	100	.	.	66.6667	0
1999	351570	FERRAZ DE VASCONCELOS	183	128404	Big	3096.58	1	0.649	1			0			0	0	.	.	40.7816	2.48236
1999	351580	FLORA RICA	184	2221	Small	3363.72	1	0.614	0			0			0	100	.	.	14.5985	29.1971
1999	351590	FLOREAL	185	3319	Small	4550.47	1	0.68	0			0			0	0	.	.	142.498	25.1467
1999	351600	FLÓRIDA PAULISTA	186	11500	Medium	3834.64	1	0.641	1			1			30	20	.	.	77.0548	82.7626
1999	351610	FLORÍNIA	187	3272	Small	11197.3	1	0.613	0			0			0	0	.	.	94.3396	10.4822
1999	351620	FRANCA	188	275747	Big	5512.86	2	0.721	5			0			0	0	.	.	48.7328	5.73327
1999	351630	FRANCISCO MORATO	189	111783	Big	2098.3	1	0.615	0			0			0	0	.	.	91.4362	0.892061
1999	351640	FRANCO DA ROCHA	190	102269	Big	3944.51	1	0.665	1			0			0	0	.	.	57.1676	1.18278
1999	351650	GABRIEL MONTEIRO	191	2373	Small	7591.62	1	0.643	1			1			100	100	.	.	77.6197	38.8098
1999	351660	GÁLIA	192	7415	Small	5194.15	1	0.655	0			0			0	46.53	.	.	187.044	104.927
1999	351670	GARÇA	193	40190	Medium	6084.52	1	0.695	0			0			0	0	.	.	70.8035	35.004
1999	351680	GASTÃO VIDIGAL	194	3676	Small	3590.75	1	0.673	0			0			0	0	.	.	180.668	9.03342
1999	351685	GAVIÃO PEIXOTO	195	4514	Small	8301.11	1	0.631	0			0			0	76.43	.	.	26.93	17.9533
1999	351690	GENERAL SALGADO	196	10639	Medium	4825.94	1	0.677	0			0			0	0	.	.	283.623	9.14913
1999	351700	GETULINA	197	9114	Small	4607.67	1	0.665	0			0			0	0	.	.	142.197	60.4337
1999	351710	GLICÉRIO	198	4104	Small	4295.03	1	0.647	1			1			84.06	100	.	.	50.3778	58.7741
1999	351720	GUAIÇARA	199	8783	Small	3393.92	1	0.642	0			0			0	0	.	.	29.0095	4.14422
1999	351730	GUAIMBÊ	200	4845	Small	3958.5	1	0.627	0			0			0	0	.	.	209.084	57.6784
1999	351740	GUAÍRA	201	33761	Medium	8652.82	1	0.696	0			0			0	0	.	.	76.8664	41.0656
1999	351750	GUAPIAÇU	202	13095	Medium	12737.7	2	0.71	1			0			0	0	.	.	127.087	17.4433
1999	351760	GUAPIARA	203	19400	Medium	2693.24	1	0.603	0			0			0	56.31	.	.	90.388	0
1999	351770	GUARÁ	204	18571	Medium	5306.56	1	0.661	0			0			0	30.96	.	.	130.357	23.7014
1999	351780	GUARAÇAÍ	205	9053	Small	4246.56	1	0.663	0			0			0	0	.	.	71.5259	54.4959
1999	351790	GUARACI	206	8854	Small	5653.55	1	0.654	0			0			0	0	.	.	100.425	0
1999	351800	GUARANI D'OESTE	207	2060	Small	3477.39	1	0.627	0			0			0	0	.	.	45.9418	45.9418
1999	351810	GUARANTÃ	208	5577	Small	3676.43	1	0.643	0			0			0	0	.	.	81.607	50.2197
1999	351820	GUARARAPES	209	27842	Medium	6903.22	1	0.68	0			0			0	0	.	.	63.2609	16.7104
1999	351830	GUARAREMA	210	18009	Medium	5852.72	2	0.719	0			0			0	0	.	.	116.119	1.96812
1999	351840	GUARATINGUETÁ	211	100186	Big	7713.9	2	0.739	1			1			3.44	1.15	.	.	174.555	57.1642
1999	351850	GUAREÍ	212	8964	Small	3017.43	1	0.638	0			0			0	0	.	.	150.405	0
1999	351860	GUARIBA	213	30700	Medium	5626.96	1	0.662	0			0			0	0	.	.	137.244	82.3461
1999	351870	GUARUJÁ	214	230394	Big	6925.27	1	0.698	0			0			0	0	.	.	95.095	55.1514
1999	351880	GUARULHOS	215	1018393	Big	10730	2	0.717	15			1			0.34	0.34	.	.	94.1077	15.8687
1999	351885	GUATAPARÁ	216	6147	Small	7625.34	2	0.719	0			0			0	0	.	.	47.8183	5.97729
1999	351890	GUZOLÂNDIA	217	4533	Small	3409.94	1	0.575	0			0			0	0	.	.	137.652	80.9717
1999	351900	HERCULÂNDIA	218	7593	Small	3782.56	1	0.626	0			0			0	0	.	.	450	45.4545
1999	351905	HOLAMBRA	219	6935	Small	25451.6	2	0.764	0			0			0	0	.	.	34.622	0
1999	351907	HORTOLÂNDIA	220	123166	Big	8055.5	1	0.673	2			2			5.6	0	.	.	36.1072	14.1729
1999	351910	IACANGA	221	8261	Small	5163.03	1	0.674	0			0			0	0	.	.	84.3727	47.6889
1999	351920	IACRI	222	6608	Small	3816.87	1	0.635	0			0			0	34.81	.	.	112.964	26.8962
1999	351925	IARAS	223	2717	Small	3918.76	1	0.624	0			0			0	0	.	.	57.8871	0
1999	351930	IBATÉ	224	24444	Medium	4462.27	1	0.658	0			0			0	0	.	.	61.9454	8.371
1999	351940	IBIRÁ	225	9487	Small	5478.55	1	0.681	1			0			0	0	.	.	115.466	127.621
1999	351950	IBIRAREMA	226	5754	Small	8316.42	1	0.69	0			0			0	0	.	.	147.783	43.7876
1999	351960	IBITINGA	227	43187	Medium	5412	2	0.706	0			0			0	0	.	.	104.885	3.74588
1999	351970	IBIÚNA	228	58172	Medium	4119.27	1	0.654	0			0			0	0	.	.	96.1871	3.45997
1999	351980	ICÉM	229	6762	Small	4548.97	1	0.664	0			0			0	0	.	.	76.5306	20.4082
1999	351990	IEPÊ	230	7070	Small	4212.83	1	0.645	0			0			0	40.66	.	.	113.843	40.9836
1999	352000	IGARAÇU DO TIETÊ	231	23528	Medium	2557.57	1	0.663	0			0			0	0	.	.	311.463	1.84298
1999	352010	IGARAPAVA	232	26800	Medium	6032.02	1	0.684	0			0			0	0	.	.	187.715	2.37614
1999	352020	IGARATÁ	233	5996	Small	4179.94	1	0.661	0			0			0	0	.	.	67.0241	20.1072
1999	352030	IGUAPE	234	26273	Medium	3304.99	1	0.657	0			0			0	26.26	.	.	56.3639	64.2286
1999	352042	ILHA COMPRIDA	235	12943	Medium	24869.9	2	0.706	0			0			0	75.52	.	.	34.0599	3.40599
1999	352044	ILHA SOLTEIRA	236	3567	Small	6211.9	2	0.705	0			0			0	64.48	.	.	24.1158	24.1158
1999	352040	ILHABELA	237	22329	Medium	7889.73	2	0.733	5			0			100	0	.	.	72.5981	4.63392
1999	352050	INDAIATUBA	238	127132	Big	8442.48	2	0.757	0			0			0	0	.	.	31.3089	0
1999	352060	INDIANA	239	4770	Small	3214.59	1	0.673	0			0			0	0	.	.	34.7464	41.6956
1999	352070	INDIAPORÃ	240	4379	Small	4012.31	1	0.649	0			0			0	0	.	.	70.2741	42.1644
1999	352080	INÚBIA PAULISTA	241	3125	Small	5774.17	1	0.629	0			0			0	0	.	.	824.972	668.896
1999	352090	IPAUSSU	242	13335	Medium	4575.45	1	0.66	0			0			0	0	.	.	142.857	16.9492
1999	352100	IPERÓ	243	14884	Medium	4616.03	1	0.655	0			0			0	0	.	.	40.858	5.10725
1999	352110	IPEÚNA	244	3470	Small	6096.05	2	0.71	0			0			0	0	.	.	67.3725	9.62464
1999	352115	IPIGUÁ	245	2775	Small	4607.76	1	0.666	0			0			0	0	.	.	33.8219	22.5479
1999	352120	IPORANGA	246	4773	Small	1871.64	1	0.568	1			1			72.28	100	.	.	25.974	8.65801
1999	352130	IPUÃ	247	11209	Medium	7442.01	1	0.683	0			0			0	20.52	.	.	137.57	29.4792
1999	352140	IRACEMÁPOLIS	248	14614	Medium	7626.2	2	0.737	1			1			23.61	78.69	.	.	23.7586	0
1999	352150	IRAPUÃ	249	6444	Small	6388.43	1	0.633	0			0			0	0	.	.	239.726	97.8474
1999	352160	IRAPURU	250	7845	Small	3093.82	1	0.631	0			0			0	73.3	.	.	47.9528	59.0188
1999	352170	ITABERÁ	251	18813	Medium	3437.37	1	0.599	0			0			0	45.85	.	.	77.837	30.7251
1999	352180	ITAÍ	252	17258	Medium	6767.15	1	0.629	1			0			0	0	.	.	109.589	61.6438
1999	352190	ITAJOBI	253	13886	Medium	6922.94	1	0.663	1			0			0	0	.	.	161.893	16.6044
1999	352200	ITAJU	254	2230	Small	6013.64	1	0.646	0			0			0	0	.	.	137.157	24.9377
1999	352210	ITANHAÉM	255	60354	Medium	4992.73	1	0.686	0			0			0	13.34	.	.	95.7151	44.5186
1999	352215	ITAÓCA	256	3346	Small	2431.08	1	0.525	0			0			0	85.92	.	.	23.015	0
1999	352220	ITAPECERICA DA SERRA	257	116319	Big	5246.23	1	0.684	1			1			2.97	17.3	.	.	28.9662	8.61158
1999	352230	ITAPETININGA	258	114960	Big	6172.33	2	0.705	0			0			0	0	.	.	69.0234	1.8655
1999	352240	ITAPEVA	259	79287	Medium	4024.77	1	0.66	0			0			0	50.76	.	.	118.797	34.9704
1999	352250	ITAPEVI	260	139893	Big	4889.12	1	0.641	0			0			0	0	.	.	49.8685	19.8108
1999	352260	ITAPIRA	261	61979	Medium	7160.09	2	0.722	0			0			0	0	.	.	62.1616	0.501303
1999	352265	ITAPIRAPUÃ PAULISTA	262	3090	Small	2115.55	1	0.562	0			0			0	100	.	.	39.7351	0
1999	352270	ITÁPOLIS	263	36962	Medium	7041.72	1	0.694	0			0			0	0	.	.	85.8947	4.21053
1999	352280	ITAPORANGA	264	14458	Medium	3014.34	1	0.611	0			0			0	0	.	.	106.332	94.2484
1999	352290	ITAPUÍ	265	10081	Medium	4138.08	1	0.668	2			2			68.45	68.45	.	.	207.792	133.117
1999	352300	ITAPURA	266	3821	Small	4161.62	1	0.575	0			0			0	0	.	.	91.1577	0
1999	352310	ITAQUAQUECETUBA	267	244149	Big	3294.28	1	0.63	0			0			0	0	.	.	24.1279	6.54316
1999	352320	ITARARÉ	268	45914	Medium	3801.7	1	0.648	0			0			0	40.07	.	.	101.82	32.871
1999	352330	ITARIRI	269	11688	Medium	2912.9	1	0.661	0			0			0	19.68	.	.	24.7262	17.6616
1999	352340	ITATIBA	270	74473	Medium	10431.1	2	0.749	1			0			0	0	.	.	33.2727	0.887272
1999	352350	ITATINGA	271	14033	Medium	3372.81	1	0.642	0			0			0	0	.	.	130.024	11.8203
1999	352360	ITIRAPINA	272	11239	Medium	4886.47	2	0.706	0			0			0	0	.	.	59.0796	3.10945
1999	352370	ITIRAPUÃ	273	5477	Small	4285.19	1	0.652	0			0			0	31.5	.	.	127.714	38.3142
1999	352380	ITOBI	274	6808	Small	3800.32	1	0.646	1			1			50.68	59.12	.	.	138.675	30.8166
1999	352390	ITU	275	126322	Big	10217.2	2	0.748	8			8			21.85	19.12	.	.	47.8676	19.8968
1999	352400	ITUPEVA	276	21472	Medium	12369.3	2	0.736	1			0			0	0	.	.	491.926	1.87758
1999	352410	ITUVERAVA	277	34406	Medium	6356.13	2	0.724	0			0			0	0	.	.	247.873	23.1225
1999	352420	JABORANDI	278	6459	Small	4917.35	1	0.623	1			0			0	100	.	.	160.772	0
1999	352430	JABOTICABAL	279	64001	Medium	7549.58	2	0.734	0			0			0	0	.	.	72.6838	38.3333
1999	352440	JACAREÍ	280	168719	Big	12503	2	0.72	0			0			0	0	.	.	47.0672	33.9683
1999	352450	JACI	281	3297	Small	6364.87	1	0.672	0			0			0	0	.	.	39.5648	0
1999	352460	JACUPIRANGA	282	15958	Medium	3144.72	1	0.675	0			0			0	10.81	.	.	97.9192	53.8556
1999	352470	JAGUARIÚNA	283	26422	Medium	33530.4	2	0.738	0			0			0	0	.	.	81.8624	1.2791
1999	352480	JALES	284	44640	Medium	6955.09	2	0.707	0			0			0	0	.	.	200.266	58.1192
1999	352490	JAMBEIRO	285	3483	Small	56367.4	1	0.673	1			1			99.05	99.05	.	.	50.3525	30.2115
1999	352500	JANDIRA	286	78387	Medium	5540.35	1	0.691	0			0			0	0	.	.	324.115	8.13415
1999	352510	JARDINÓPOLIS	287	24824	Medium	6580.05	2	0.708	0			0			0	0	.	.	96.2209	30.6791
1999	352520	JARINU	288	12903	Medium	5757.1	2	0.702	0			0			0	0	.	.	47.1829	8.32639
1999	352530	JAÚ	289	105966	Big	5803.84	2	0.738	0			0			0	0	.	.	242.314	34.3229
1999	352540	JERIQUARA	290	3191	Small	8586.81	1	0.641	0			0			0	54.06	.	.	81.1908	13.5318
1999	352550	JOANÓPOLIS	291	9597	Small	3103.36	1	0.683	0			0			0	0	.	.	99.7426	0
1999	352560	JOÃO RAMALHO	292	3759	Small	3941.29	1	0.631	0			0			0	0	.	.	157.017	49.0677
1999	352570	JOSÉ BONIFÁCIO	293	26255	Medium	6588.02	2	0.711	0			0			0	0	.	.	149.254	2.50847
1999	352580	JÚLIO MESQUITA	294	3976	Small	2835.41	1	0.637	1			1			86.77	86.77	.	.	17.138	25.7069
1999	352585	JUMIRIM	295	1876	Small	6431.14	1	0.663	0			0			0	0	.	.	16.129	0
1999	352590	JUNDIAÍ	296	294396	Big	15779.8	2	0.79	0			0			0	0	.	.	101.986	5.67803
1999	352600	JUNQUEIRÓPOLIS	297	15771	Medium	4820.74	1	0.658	0			0			0	21.88	.	.	112.05	51.4328
1999	352610	JUQUIÁ	298	19050	Medium	2846.23	1	0.651	3			3			54.33	45.28	.	.	58.991	30.5126
1999	352620	JUQUITIBA	299	22277	Medium	5577.96	1	0.639	0			0			0	0	.	.	92.0422	49.8562
1999	352630	LAGOINHA	300	5196	Small	2545.4	1	0.612	0			0			0	0	.	.	70.7547	17.6887
1999	352640	LARANJAL PAULISTA	301	21123	Medium	6418.98	2	0.718	0			0			0	0	.	.	125.216	4.31779
1999	352650	LAVÍNIA	302	5130	Small	5467.76	1	0.649	0			0			0	0	.	.	69.0955	12.5628
1999	352660	LAVRINHAS	303	5705	Small	2720.62	1	0.617	0			0			0	40.32	.	.	71.2758	57.0207
1999	352670	LEME	304	80959	Medium	4756.3	2	0.7	2			2			8.52	23.44	.	.	72.9228	23.6999
1999	352680	LENÇÓIS PAULISTA	305	52913	Medium	7586.12	2	0.716	0			0			0	0	.	.	117.647	11.8343
1999	352690	LIMEIRA	306	235978	Big	8495.42	2	0.726	0			0			0	0	.	.	53.7626	2.53879
1999	352700	LINDÓIA	307	5124	Small	6151.13	2	0.715	0			0			0	0	.	.	63.1096	0
1999	352710	LINS	308	61304	Medium	7900.37	2	0.746	0			0			0	0	.	.	61.6766	0.493413
1999	352720	LORENA	309	73918	Medium	5164.6	2	0.708	1			1			4.67	4.67	.	.	35.2709	41.8548
1999	352725	LOURDES	310	2064	Small	3554.37	1	0.606	1			1			100	100	.	.	105.9	45.3858
1999	352730	LOUVEIRA	311	18422	Medium	29394.1	2	0.712	0			0			0	0	.	.	50.3673	2.09864
1999	352740	LUCÉLIA	312	17064	Medium	5084.88	1	0.669	0			0			0	40.44	.	.	115.22	39.0262
1999	352750	LUCIANÓPOLIS	313	2251	Small	3702.98	1	0.598	0			0			0	0	.	.	357.143	29.7619
1999	352760	LUÍS ANTÔNIO	314	7176	Small	40304.7	1	0.691	0			0			0	0	.	.	38.5356	6.42261
1999	352770	LUIZIÂNIA	315	3989	Small	3822.9	1	0.624	1			1			86.49	100	.	.	86.2813	8.62813
1999	352780	LUPÉRCIO	316	3903	Small	4750.42	1	0.609	1			1			88.39	88.39	.	.	58.7084	9.78474
1999	352790	LUTÉCIA	317	2703	Small	4510.61	1	0.635	0			0			0	0	.	.	34.4828	11.4943
1999	352800	MACATUBA	318	16698	Medium	9812.53	1	0.657	1			1			20.66	20.66	.	.	246.058	150.502
1999	352810	MACAUBAL	319	7156	Small	5029.61	1	0.674	0			0			0	0	.	.	310.711	24.5298
1999	352820	MACEDÔNIA	320	3550	Small	4723.35	1	0.614	0			0			0	0	.	.	80.3571	44.6429
1999	352830	MAGDA	321	3546	Small	4392.34	1	0.672	0			0			0	0	.	.	92.3361	0
1999	352840	MAIRINQUE	322	32977	Medium	7783.58	1	0.688	0			0			0	0	.	.	174.786	2.47924
1999	352850	MAIRIPORÃ	323	51902	Medium	5163.77	2	0.751	2			2			13.29	12.19	.	.	70.2761	1.43421
1999	352860	MANDURI	324	7096	Small	4276.08	1	0.66	0			0			0	0	.	.	246.562	37.9327
1999	352870	MARABÁ PAULISTA	325	3715	Small	4629.38	1	0.571	0			0			0	92.87	.	.	69.5825	0
1999	352880	MARACAÍ	326	12662	Medium	9113.35	1	0.651	0			0			0	0	.	.	123.884	11.5241
1999	352885	MARAPOAMA	327	1991	Small	10826.1	1	0.622	0			0			0	0	.	.	47.619	15.873
1999	352890	MARIÁPOLIS	328	3832	Small	3030.63	1	0.601	0			0			0	0	.	.	159.262	0
1999	352900	MARÍLIA	329	181742	Big	6952.67	2	0.746	7			7			13.29	11.07	.	.	59.5948	9.93246
1999	352910	MARINÓPOLIS	330	2256	Small	4546.47	1	0.607	0			0			0	0	.	.	174.051	15.8228
1999	352920	MARTINÓPOLIS	331	21778	Medium	3846.18	1	0.651	0			0			0	13.2	.	.	138.2	93.135
1999	352930	MATÃO	332	69845	Medium	32303.4	2	0.701	0			0			0	0	.	.	111.884	67.9872
1999	352940	MAUÁ	333	354856	Big	7024.43	1	0.682	27			27			26.25	17.5	.	.	45.5174	46.8633
1999	352950	MENDONÇA	334	3290	Small	4360.61	1	0.69	0			0			0	0	.	.	85.4701	8.54701
1999	352960	MERIDIANO	335	3497	Small	5289.09	1	0.617	0			0			0	0	.	.	35.4296	88.574
1999	352965	MESÓPOLIS	336	2013	Small	4162.12	1	0.596	0			0			0	0	.	.	144	32
1999	352970	MIGUELÓPOLIS	337	19030	Medium	6237.87	1	0.678	0			0			0	0	.	.	108.799	24.8139
1999	352980	MINEIROS DO TIETÊ	338	11484	Medium	3072.3	1	0.687	0			0			0	0	.	.	17.306	0
1999	353000	MIRA ESTRELA	339	21429	Medium	2193.96	1	0.633	0			0			0	21.47	.	.	52.5088	17.5029
1999	352990	MIRACATU	340	2592	Small	6241.83	1	0.613	0			0			0	0	.	.	105.125	65.703
1999	353010	MIRANDÓPOLIS	341	25234	Medium	4194.37	1	0.68	0			0			0	0	.	.	108.101	18.6382
1999	353020	MIRANTE DO PARANAPANEMA	342	16139	Medium	2893.86	1	0.627	1			1			21.38	100	.	.	56.4145	14.626
1999	353030	MIRASSOL	343	44708	Medium	6189.66	2	0.71	0			0			0	0	.	.	97.4491	14.3308
1999	353040	MIRASSOLÂNDIA	344	3547	Small	3237.08	1	0.597	0			0			0	0	.	.	103.181	51.5907
1999	353050	MOCOCA	345	65058	Medium	6011.88	1	0.694	1			1			5.3	21.21	.	.	127.751	0.513057
1999	353060	MOGI DAS CRUZES	346	322537	Big	6360.98	2	0.734	0			0			0	0	.	.	59.431	1.89045
1999	353070	MOGI GUAÇU	347	117979	Big	8769.64	2	0.719	0			0			0	24.37	.	.	136.896	2.98249
1999	353080	MOJI MIRIM	348	78371	Medium	9448.84	2	0.745	0			0			0	8.8	.	.	56.8643	0.406174
1999	353090	MOMBUCA	349	2885	Small	3704.85	1	0.684	1			1			100	79.72	.	.	79.4702	0
1999	353100	MONÇÕES	350	1985	Small	4666.57	1	0.632	0			0			0	0	.	.	172.956	15.7233
1999	353110	MONGAGUÁ	351	28155	Medium	4977.05	1	0.699	0			0			0	0	.	.	68.3479	9.42729
1999	353120	MONTE ALEGRE DO SUL	352	6118	Small	6452.99	2	0.71	0			0			0	0	.	.	118.052	0
1999	353130	MONTE ALTO	353	43555	Medium	6224.69	2	0.718	0			0			0	0	.	.	79.1403	3.63029
1999	353140	MONTE APRAZÍVEL	354	18250	Medium	5516.63	2	0.706	0			0			0	0	.	.	323.69	60.9851
1999	353150	MONTE AZUL PAULISTA	355	19480	Medium	7442.66	2	0.707	0			0			0	0	.	.	50.2603	41.2852
1999	353160	MONTE CASTELO	356	4149	Small	3234.79	1	0.639	0			0			0	83.15	.	.	89.2857	29.7619
1999	353180	MONTE MOR	357	3275	Small	11226.9	1	0.674	1			1			100	100	.	.	11.0865	11.0865
1999	353170	MONTEIRO LOBATO	358	32091	Medium	6136.32	1	0.673	0			0			0	0	.	.	33.9367	2.51383
1999	353190	MORRO AGUDO	359	23731	Medium	9692.33	1	0.688	1			1			14.54	14.54	.	.	69.1443	13.8289
1999	353200	MORUNGABA	360	10066	Medium	7398.51	2	0.716	0			0			0	0	.	.	87.1022	0
1999	353205	MOTUCA	361	3716	Small	10555.7	1	0.64	0			0			0	0	.	.	31.5789	63.1579
1999	353210	MURUTINGA DO SUL	362	3581	Small	5180.27	1	0.65	0			0			0	0	.	.	168.324	38.2555
1999	353215	NANTES	363	2202	Small	5236.53	1	0.609	0			0			0	100	.	.	0	0
1999	353220	NARANDIBA	364	3931	Small	3319.31	1	0.6	1			1			87.76	87.76	.	.	40.404	0
1999	353230	NATIVIDADE DA SERRA	365	6817	Small	2520.6	1	0.603	0			0			0	0	.	.	22.0751	26.4901
1999	353240	NAZARÉ PAULISTA	366	12015	Medium	3407.93	1	0.639	0			0			0	0	.	.	139.738	0
1999	353250	NEVES PAULISTA	367	8489	Small	4233.22	2	0.7	0			0			0	0	.	.	348.606	33.2005
1999	353260	NHANDEARA	368	9841	Small	4588.9	1	0.698	0			0			0	0	.	.	167.776	20.2488
1999	353270	NIPOÃ	369	3329	Small	3978.65	1	0.638	0			0			0	0	.	.	556.07	37.0714
1999	353280	NOVA ALIANÇA	370	4267	Small	5182.25	1	0.672	0			0			0	0	.	.	59.5238	13.2275
1999	353282	NOVA CAMPINA	371	5777	Small	6199.93	1	0.596	0			0			0	69.67	.	.	167.084	16.7084
1999	353284	NOVA CANAÃ PAULISTA	372	2416	Small	4574.19	1	0.59	0			0			0	0	.	.	68.0272	68.0272
1999	353286	NOVA CASTILHO	373	959	Small	5909.62	1	0.584	0			0			0	0	.	.	165.563	0
1999	353290	NOVA EUROPA	374	7068	Small	4958.33	1	0.68	0			0			0	0	.	.	124.546	77.8412
1999	353300	NOVA GRANADA	375	16809	Medium	4944.64	1	0.663	0			0			0	0	.	.	213.182	66.4972
1999	353310	NOVA GUATAPORANGA	376	2136	Small	2633.83	1	0.589	0			0			0	0	.	.	42.3729	56.4972
1999	353320	NOVA INDEPENDÊNCIA	377	2179	Small	4219.03	1	0.584	0			0			0	0	.	.	59.0842	44.3131
1999	353330	NOVA LUZITÂNIA	378	3264	Small	4962.21	1	0.587	0			0			0	0	.	.	112.613	56.3063
1999	353340	NOVA ODESSA	379	2752	Small	3333.63	1	0.645	0			0			0	0	.	.	145.278	12.1065
1999	353325	NOVAIS	380	38155	Medium	9231.79	2	0.712	0			0			0	0	.	.	95.4677	27.9653
1999	353350	NOVO HORIZONTE	381	31502	Medium	5702.65	1	0.691	0			0			0	0	.	.	203.36	13.7538
1999	353360	NUPORANGA	382	6233	Small	8978.01	1	0.695	0			0			0	0	.	.	20.8333	15.625
1999	353370	OCAUÇU	383	4472	Small	4855.28	1	0.663	0			0			0	0	.	.	22.0588	0
1999	353380	ÓLEO	384	2846	Small	3826.15	1	0.606	0			0			0	0	.	.	175.62	41.3223
1999	353390	OLÍMPIA	385	45260	Medium	6506.07	2	0.718	0			0			0	0	.	.	63.4921	0.705467
1999	353400	ONDA VERDE	386	2941	Small	10966.1	1	0.63	0			0			0	0	.	.	145.985	48.6618
1999	353410	ORIENTE	387	5701	Small	3398.07	1	0.667	0			0			0	0	.	.	51.7837	11.5075
1999	353420	ORINDIÚVA	388	3683	Small	8468.31	1	0.687	0			0			0	0	.	.	63.4921	10.582
1999	353430	ORLÂNDIA	389	34830	Medium	8475.73	2	0.714	1			1			9.91	26.41	.	.	121.865	1.01554
1999	353440	OSASCO	390	636548	Big	11644.3	2	0.736	1			1			0.54	0.72	.	.	39.7119	25.1277
1999	353450	OSCAR BRESSANE	391	2459	Small	4576.29	1	0.678	1			1			100	100	.	.	59.8086	71.7703
1999	353460	OSVALDO CRUZ	392	30032	Medium	5215.48	2	0.701	0			0			0	19.15	.	.	121.7	53.9798
1999	353470	OURINHOS	393	90375	Medium	6629.09	2	0.712	0			0			0	6.36	.	.	89.3655	51.832
1999	353480	OURO VERDE	394	5544	Small	3398.15	1	0.661	0			0			0	0	.	.	17.1723	0
1999	353475	OUROESTE	395	6894	Small	40111.6	1	0.566	0			0			0	33.36	.	.	86.8677	91.9775
1999	353490	PACAEMBU	396	11254	Medium	3686.89	1	0.655	0			0			0	15.33	.	.	369.881	29.0621
1999	353500	PALESTINA	397	8762	Small	5449.47	1	0.656	0			0			0	0	.	.	141.844	38.6847
1999	353510	PALMARES PAULISTA	398	9756	Small	2489.65	1	0.635	0			0			0	0	.	.	247.086	41.958
1999	353520	PALMEIRA D'OESTE	399	10338	Medium	4538.11	1	0.653	0			0			0	0	.	.	196.308	79.1093
1999	353530	PALMITAL	400	19901	Medium	9843.53	2	0.739	0			0			0	0	.	.	159.824	58.651
1999	353540	PANORAMA	401	12822	Medium	3530.19	1	0.688	0			0			0	0	.	.	75.7355	20.3903
1999	353550	PARAGUAÇU PAULISTA	402	38295	Medium	4306.03	1	0.678	5			5			45.05	24.02	.	.	115.12	7.25163
1999	353560	PARAIBUNA	403	14009	Medium	5611.93	1	0.661	1			1			24.63	41.05	.	.	45.406	13.3547
1999	353570	PARAÍSO	404	5657	Small	5762.58	1	0.65	0			0			0	0	.	.	169.972	73.6544
1999	353580	PARANAPANEMA	405	12312	Medium	6228.05	1	0.669	0			0			0	0	.	.	89.5225	53.0504
1999	353590	PARANAPUÃ	406	3826	Small	4311.75	1	0.652	0			0			0	0	.	.	214.592	51.5021
1999	353600	PARAPUÃ	407	10594	Medium	6226.04	1	0.636	0			0			0	0	.	.	306.358	78.0347
1999	353610	PARDINHO	408	4226	Small	7139.72	1	0.662	0			0			0	0	.	.	25.5102	25.5102
1999	353620	PARIQUERA.AÇU	409	16475	Medium	4490.94	1	0.655	0			0			0	45.37	.	.	56.0036	26.8817
1999	353625	PARISI	410	1657	Small	5122.78	1	0.619	0			0			0	0	.	.	85.6164	102.74
1999	353630	PATROCÍNIO PAULISTA	411	10691	Medium	7262.34	1	0.673	0			0			0	16.14	.	.	463.333	76.6667
1999	353640	PAULICÉIA	412	4315	Small	3792.38	1	0.644	0			0			0	0	.	.	89.0472	17.8094
1999	353650	PAULÍNIA	413	46220	Medium	56985.2	2	0.776	0			0			0	0	.	.	77.1856	10.5622
1999	353657	PAULISTÂNIA	414	1594	Small	3828.85	1	0.656	0			0			0	0	.	.	22.7273	0
1999	353660	PAULO DE FARIA	415	8578	Small	4727.18	1	0.675	0			0			0	0	.	.	224.806	62.0155
1999	353670	PEDERNEIRAS	416	34584	Medium	4985.91	1	0.671	0			0			0	0	.	.	185.739	68.1044
1999	353680	PEDRA BELA	417	5146	Small	2683.46	1	0.618	0			0			0	0	.	.	61.6523	24.6609
1999	353690	PEDRANÓPOLIS	418	2821	Small	4915.04	1	0.603	0			0			0	0	.	.	32.8587	65.7174
1999	353700	PEDREGULHO	419	15083	Medium	5058.95	1	0.655	0			0			0	0	.	.	151.152	52.7831
1999	353710	PEDREIRA	420	33174	Medium	5295.98	2	0.722	1			1			10.4	6.93	.	.	102.903	0.97078
1999	353715	PEDRINHAS PAULISTA	421	2594	Small	12093	2	0.713	1			1			100	0	.	.	54.9451	0
1999	353720	PEDRO DE TOLEDO	422	7602	Small	3080.61	1	0.644	0			0			0	37.82	.	.	71.1913	23.7304
1999	353730	PENÁPOLIS	423	52433	Medium	5370.56	2	0.721	0			0			0	0	.	.	110.749	17.175
1999	353740	PEREIRA BARRETO	424	25177	Medium	9781.22	1	0.669	0			0			0	0	.	.	274.895	21.0379
1999	353750	PEREIRAS	425	5484	Small	4518.27	1	0.687	0			0			0	0	.	.	97.229	0
1999	353760	PERUÍBE	426	43065	Medium	4694.16	2	0.702	0			0			0	44.06	.	.	72.5838	22.0907
1999	353770	PIACATU	427	4674	Small	3873.51	1	0.641	0			0			0	0	.	.	96.8188	41.4938
1999	353780	PIEDADE	428	40936	Medium	5202.58	1	0.68	0			0			0	0	.	.	208.353	45.7816
1999	353790	PILAR DO SUL	429	24140	Medium	4151.81	1	0.655	0			0			0	33.35	.	.	116.763	11.1964
1999	353800	PINDAMONHANGABA	430	116898	Big	9060.36	2	0.71	3			3			8.85	8.85	.	.	71.6636	2.93169
1999	353810	PINDORAMA	431	13370	Medium	4429.85	1	0.67	0			0			0	0	.	.	238.198	49.8051
1999	353820	PINHALZINHO	432	10512	Medium	2836.4	1	0.67	0			0			0	0	.	.	24.9723	2.77469
1999	353830	PIQUEROBI	433	3377	Small	4099.67	1	0.637	0			0			0	68.11	.	.	124.76	9.59693
1999	353850	PIQUETE	434	15225	Medium	2669.6	1	0.685	0			0			0	0	.	.	114.01	50.4275
1999	353860	PIRACAIA	435	20642	Medium	3632.02	1	0.689	0			0			0	0	.	.	89.4393	0
1999	353870	PIRACICABA	436	308913	Big	9069.49	2	0.759	0			0			0	0	.	.	29.2765	18.4334
1999	353880	PIRAJU	437	26630	Medium	5198.8	2	0.704	6			5			64.78	34.55	.	.	97.5209	0
1999	353890	PIRAJUÍ	438	17871	Medium	4143.33	1	0.675	0			0			0	0	.	.	118.268	12.7365
1999	353900	PIRANGI	439	10109	Medium	5897.29	2	0.717	0			0			0	0	.	.	66.325	21.1034
1999	353910	PIRAPORA DO BOM JESUS	440	10941	Medium	5198.59	1	0.659	1			0			0	0	.	.	27.9218	3.98883
1999	353920	PIRAPOZINHO	441	22146	Medium	6377.69	1	0.69	1			0			0	25.96	.	.	65.0407	0
1999	353930	PIRASSUNUNGA	442	63943	Medium	7379.64	2	0.738	1			0			0	0	.	.	59.1983	22.5756
1999	353940	PIRATININGA	443	10086	Medium	4061.98	2	0.716	0			0			0	0	.	.	94.5776	34.6784
1999	353950	PITANGUEIRAS	444	30114	Medium	4935.79	1	0.663	0			0			0	0	.	.	85.7182	13.8255
1999	353960	PLANALTO	445	3172	Small	5554.36	1	0.683	1			0			0	0	.	.	119.332	35.7995
1999	353970	PLATINA	446	2993	Small	5436.39	1	0.614	0			0			0	0	.	.	58.8928	23.5571
1999	353980	POÁ	447	86434	Medium	6865.66	1	0.697	1			1			3.99	3.99	.	.	59.9116	18.0686
1999	353990	POLONI	448	4775	Small	4269.19	1	0.695	0			0			0	0	.	.	180.563	10.6213
1999	354000	POMPÉIA	449	17021	Medium	7856.3	1	0.699	1			0			0	33.78	.	.	202.634	38.5005
1999	354010	PONGAÍ	450	3484	Small	4708.7	1	0.694	1			0			0	0	.	.	35.0263	0
1999	354020	PONTAL	451	28000	Medium	5619.41	2	0.72	0			0			0	0	.	.	99.2518	36.6468
1999	354025	PONTALINDA	452	3306	Small	4095.14	1	0.56	0			0			0	0	.	.	154.015	77.0077
1999	354030	PONTES GESTAL	453	2502	Small	5303.51	1	0.634	0			0			0	0	.	.	114.068	50.6971
1999	354040	POPULINA	454	4389	Small	3818.22	1	0.619	0			0			0	0	.	.	235.883	50.0357
1999	354050	PORANGABA	455	5813	Small	4122	1	0.652	0			0			0	0	.	.	40.7332	5.09165
1999	354060	PORTO FELIZ	456	44448	Medium	5316.94	1	0.687	2			2			15.52	12.94	.	.	110.34	2.36444
1999	354070	PORTO FERREIRA	457	45661	Medium	6442.45	2	0.71	1			0			0	0	.	.	42.2679	5.1013
1999	354075	POTIM	458	12988	Medium	2349.42	1	0.616	0			0			0	0	.	.	146.308	64.6478
1999	354080	POTIRENDABA	459	11834	Medium	4670.49	1	0.694	1			1			29.15	9.72	.	.	49.1573	23.4082
1999	354085	PRACINHA	460	1402	Small	3083.03	1	0.546	0			0			0	82.03	.	.	21.5983	0
1999	354090	PRADÓPOLIS	461	12353	Medium	14079.4	1	0.686	1			0			0	0	.	.	27.6328	12.2812
1999	354100	PRAIA GRANDE	462	157094	Big	5724.23	2	0.732	0			0			0	10.98	.	.	23.6691	6.22872
1999	354105	PRATÂNIA	463	3653	Small	3844.53	1	0.688	0			0			0	0	.	.	41.4508	0
1999	354110	PRESIDENTE ALVES	464	4011	Small	4538.59	1	0.65	0			0			0	0	.	.	136.986	8.56164
1999	354120	PRESIDENTE BERNARDES	465	12064	Medium	4177.81	1	0.666	0			0			0	47.66	.	.	372.734	0
1999	354130	PRESIDENTE EPITÁCIO	466	37011	Medium	4455.39	1	0.689	2			2			18.64	29.52	.	.	187.761	114.246
1999	354140	PRESIDENTE PRUDENTE	467	180330	Big	7966.85	2	0.768	0			0			0	11.48	.	.	68.0122	0.36863
1999	354150	PRESIDENTE VENCESLAU	468	35765	Medium	4664.5	2	0.725	2			2			19.29	38.59	.	.	111.276	10.2003
1999	354160	PROMISSÃO	469	30388	Medium	6612.34	1	0.673	0			0			0	0	.	.	120.836	22.8609
1999	354165	QUADRA	470	2238	Small	6367.53	1	0.623	1			0			0	0	.	.	25.74	0
1999	354170	QUATÁ	471	12451	Medium	5958.45	1	0.677	2			2			55.42	46.18	.	.	62.167	26.643
1999	354180	QUEIROZ	472	2132	Small	4385.31	1	0.56	1			0			0	0	.	.	118.443	0
1999	354190	QUELUZ	473	8507	Small	2812.94	1	0.654	1			1			40.55	27.04	.	.	133.274	66.6371
1999	354200	QUINTANA	474	5048	Small	3577.53	1	0.641	1			1			68.34	68.34	.	.	177.717	27.3411
1999	354210	RAFARD	475	8862	Small	4965.12	1	0.688	0			0			0	0	.	.	29.5858	0
1999	354220	RANCHARIA	476	28522	Medium	6428.97	1	0.67	0			0			0	8.06	.	.	123.831	60.7017
1999	354230	REDENÇÃO DA SERRA	477	3677	Small	2608.64	1	0.597	0			0			0	0	.	.	80.2855	26.7618
1999	354240	REGENTE FEIJÓ	478	16594	Medium	5036.24	1	0.69	0			0			0	0	.	.	53.1915	6.13748
1999	354250	REGINÓPOLIS	479	4962	Small	4814.36	1	0.671	0			0			0	0	.	.	61.6903	6.16903
1999	354260	REGISTRO	480	49251	Medium	4330.36	1	0.689	1			0			0	9.34	.	.	49.1924	31.1552
1999	354270	RESTINGA	481	5001	Small	7004.99	1	0.611	1			1			68.99	80.48	.	.	34.6021	8.65052
1999	354280	RIBEIRA	482	3816	Small	1881.53	1	0.581	0			0			0	75.34	.	.	0	9.18274
1999	354290	RIBEIRÃO BONITO	483	10892	Medium	4225.28	1	0.676	0			0			0	0	.	.	109.677	58.0645
1999	354300	RIBEIRÃO BRANCO	484	18927	Medium	2530.95	1	0.547	0			0			0	69.87	.	.	143.321	13.5208
1999	354310	RIBEIRÃO CORRENTE	485	3591	Small	7624.46	1	0.617	1			1			96.07	96.07	.	.	105.374	0
1999	354320	RIBEIRÃO DO SUL	486	4390	Small	4712.64	1	0.624	0			0			0	0	.	.	59.2154	37.0096
1999	354323	RIBEIRÃO DOS ÍNDIOS	487	2186	Small	3323.37	1	0.574	0			0			0	100	.	.	13.7931	13.7931
1999	354325	RIBEIRÃO GRANDE	488	7325	Small	4035.1	1	0.599	0			0			0	54.95	.	.	68.0272	0
1999	354330	RIBEIRÃO PIRES	489	101479	Big	5886.11	2	0.726	0			0			0	0	.	.	36.6352	24.5421
1999	354340	RIBEIRÃO PRETO	490	462579	Big	10147.9	2	0.787	0			0			0	0	.	.	32.5485	7.46784
1999	354360	RIFAINA	491	8236	Small	2352.2	1	0.565	0			0			0	69.82	.	.	169.265	66.8151
1999	354370	RINCÃO	492	3376	Small	3269.71	1	0.65	0			0			0	0	.	.	84.507	28.169
1999	354380	RINÓPOLIS	493	10581	Medium	4237.45	1	0.643	0			0			0	0	.	.	63.9659	46.1976
1999	354390	RIO CLARO	494	10042	Medium	3427.08	1	0.649	0			0			0	0	.	.	151.862	68.7679
1999	354400	RIO DAS PEDRAS	495	157166	Big	8507.86	2	0.763	0			0			0	0	.	.	37.2539	3.15377
1999	354410	RIO GRANDE DA SERRA	496	23202	Medium	7574.18	1	0.695	0			0			0	0	.	.	108.987	18.444
1999	354420	RIOLÂNDIA	497	36135	Medium	3931.61	1	0.631	0			0			0	0	.	.	28.151	23.0326
1999	354350	RIVERSUL	498	7554	Small	4546.14	1	0.655	0			0			0	0	.	.	158.434	60.5778
1999	354425	ROSANA	499	21980	Medium	8414.1	1	0.694	1			0			0	31.39	.	.	97.4576	12.7119
1999	354430	ROSEIRA	500	7694	Small	7294.7	1	0.636	0			0			0	0	.	.	101.01	25.2525
1999	354440	RUBIÁCEA	501	2445	Small	7879.65	1	0.643	0			0			0	0	.	.	32.0513	16.0256
1999	354450	RUBINÉIA	502	2535	Small	4463.28	1	0.663	1			1			100	90.73	.	.	200	0
1999	354460	SABINO	503	4782	Small	5146.81	1	0.678	0			0			0	0	.	.	65.4022	6.54022
1999	354470	SAGRES	504	2403	Small	4667.82	1	0.565	0			0			0	0	.	.	156.028	70.922
1999	354480	SALES	505	3864	Small	4733.84	1	0.652	0			0			0	0	.	.	131.687	65.8436
1999	354490	SALES OLIVEIRA	506	8364	Small	6698.44	2	0.7	1			1			41.25	82.5	.	.	85.6364	23.3554
1999	354500	SALESÓPOLIS	507	13835	Medium	3937.8	1	0.668	0			0			0	0	.	.	118.957	2.531
1999	354510	SALMOURÃO	508	4486	Small	3810.42	1	0.601	0			0			0	0	.	.	165.706	79.2507
1999	354515	SALTINHO	509	5303	Small	6245.45	2	0.748	0			0			0	0	.	.	23.6686	5.91716
1999	354520	SALTO	510	90429	Medium	7999.88	2	0.714	0			0			0	0	.	.	38.0085	1.25303
1999	354530	SALTO DE PIRAPORA	511	31708	Medium	5729.96	1	0.656	0			0			0	0	.	.	146.172	40.6032
1999	354540	SALTO GRANDE	512	7103	Small	6477.49	1	0.667	0			0			0	0	.	.	189.189	45.045
1999	354550	SANDOVALINA	513	2732	Small	34363.9	1	0.62	1			1			100	84.19	.	.	31.1526	0
1999	354560	SANTA ADÉLIA	514	12638	Medium	4759.13	1	0.683	0			0			0	0	.	.	398.073	60.8519
1999	354570	SANTA ALBERTINA	515	5506	Small	4041.51	2	0.703	0			0			0	0	.	.	515.774	75.1127
1999	354580	SANTA BÁRBARA D'OESTE	516	164998	Big	5158.78	2	0.706	0			0			0	0	.	.	54.5887	4.43242
1999	354600	SANTA BRANCA	517	20891	Medium	2898.73	1	0.68	4			4			66.06	66.06	.	.	210.97	102.24
1999	354610	SANTA CLARA D'OESTE	518	2314	Small	4101.06	1	0.623	0			0			0	0	.	.	216.763	14.4509
1999	354620	SANTA CRUZ DA CONCEIÇÃO	519	3222	Small	5280.22	2	0.714	0			0			0	0	.	.	19.1022	28.6533
1999	354625	SANTA CRUZ DA ESPERANÇA	520	1749	Small	5117.41	1	0.674	0			0			0	0	.	.	19.0114	19.0114
1999	354630	SANTA CRUZ DAS PALMEIRAS	521	24414	Medium	4067.44	1	0.686	0			0			0	0	.	.	63.9721	55.2486
1999	354640	SANTA CRUZ DO RIO PARDO	522	38374	Medium	7539.4	2	0.714	0			0			0	0	.	.	91.6056	4.16389
1999	354650	SANTA ERNESTINA	523	5522	Small	3369.37	1	0.654	0			0			0	0	.	.	49.8339	0
1999	354660	SANTA FÉ DO SUL	524	26122	Medium	6520.62	2	0.721	2			2			26.41	17.61	.	.	182.482	10.2646
1999	354670	SANTA GERTRUDES	525	14178	Medium	6006.33	1	0.685	0			0			0	0	.	.	23.879	2.65322
1999	354680	SANTA ISABEL	526	42176	Medium	4799.98	1	0.678	2			2			16.36	12.27	.	.	106.719	1.85598
1999	354690	SANTA LÚCIA	527	7619	Small	3402.74	1	0.683	0			0			0	0	.	.	72.7651	62.3701
1999	354700	SANTA MARIA DA SERRA	528	4526	Small	5870.49	1	0.657	1			0			0	0	.	.	17.2414	0
1999	354710	SANTA MERCEDES	529	2603	Small	3518.11	1	0.613	0			0			0	0	.	.	169.051	0
1999	354750	SANTA RITA DO PASSA QUATRO	530	1961	Small	3929.67	1	0.661	0			0			0	0	.	.	183.357	28.2087
1999	354740	SANTA RITA D'OESTE	531	59607	Medium	10805.9	3	0.848	1			0			0	0	.	.	39.3529	18.2189
1999	354760	SANTA ROSA DE VITERBO	532	2861	Small	6198.74	1	0.608	0			0			0	0	.	.	32.0336	26.5105
1999	354765	SANTA SALETE	533	25085	Medium	5418.85	2	0.765	0			0			0	0	.	.	211.335	19.2123
1999	354720	SANTANA DA PONTE PENSA	534	20375	Medium	6784.02	1	0.692	0			0			0	8.47	.	.	79.0123	31.2757
1999	354730	SANTANA DE PARNAÍBA	535	1347	Small	6646.94	1	0.627	1			0			0	0	.	.	80	0
1999	354770	SANTO ANASTÁCIO	536	21079	Medium	3523.32	1	0.671	0			0			0	21.82	.	.	152.214	35.3629
1999	354780	SANTO ANDRÉ	537	627702	Big	10450	2	0.781	1			1			0.55	3.3	.	.	23.2475	7.5952
1999	354790	SANTO ANTÔNIO DA ALEGRIA	538	5554	Small	4463.42	1	0.673	0			0			0	20.71	.	.	91.3242	22.8311
1999	354800	SANTO ANTÔNIO DE POSSE	539	15021	Medium	6479.95	2	0.702	0			0			0	0	.	.	36.2056	0
1999	354805	SANTO ANTÔNIO DO ARACANGUÁ	540	6653	Small	8708.21	1	0.633	0			0			0	0	.	.	86.26	18.4843
1999	354810	SANTO ANTÔNIO DO JARDIM	541	6171	Small	4818.11	1	0.654	0			0			0	74.54	.	.	115.486	0
1999	354820	SANTO ANTÔNIO DO PINHAL	542	5912	Small	3770.44	1	0.684	1			1			58.36	58.36	.	.	150.376	43.8596
1999	354830	SANTO EXPEDITO	543	2330	Small	2859.64	1	0.631	1			1			100	98.71	.	.	53.7634	0
1999	354840	SANTÓPOLIS DO AGUAPEÍ	544	3751	Small	4588.4	1	0.601	1			1			91.98	100	.	.	331.658	50.2513
1999	354850	SANTOS	545	410944	Big	11435.6	3	0.835	0			0			0	0	.	.	31.894	25.3352
1999	354860	SÃO BENTO DO SAPUCAÍ	546	9365	Small	3135.43	1	0.65	1			0			0	0	.	.	174.717	71.9424
1999	354870	SÃO BERNARDO DO CAMPO	547	683711	Big	13299.8	2	0.778	0			0			0	21.45	.	.	20.5542	11.9084
1999	354880	SÃO CAETANO DO SUL	548	137408	Big	22399.2	3	0.855	0			0			0	0	.	.	39.0776	0.386907
1999	354890	SÃO CARLOS	549	179830	Big	8356.97	2	0.759	4			4			7.67	7.03	.	.	63.8237	0.178279
1999	354900	SÃO FRANCISCO	550	2704	Small	3722.74	1	0.62	0			0			0	0	.	.	123.18	78.3875
1999	354910	SÃO JOÃO DA BOA VISTA	551	75176	Medium	7912.96	2	0.741	0			0			0	7.65	.	.	154.233	23.135
1999	354920	SÃO JOÃO DAS DUAS PONTES	552	2605	Small	4440.38	1	0.66	1			0			0	0	.	.	292.165	66.4011
1999	354925	SÃO JOÃO DE IRACEMA	553	1461	Small	6385.88	1	0.69	0			0			0	0	.	.	166.271	0
1999	354930	SÃO JOÃO DO PAU D'ALHO	554	2276	Small	4143.67	1	0.602	0			0			0	75.79	.	.	113.208	50.3145
1999	354940	SÃO JOAQUIM DA BARRA	555	40874	Medium	6022.86	2	0.713	0			0			0	0	.	.	135.562	95.642
1999	354950	SÃO JOSÉ DA BELA VISTA	556	7908	Small	5221.19	1	0.622	0			0			0	0	.	.	80.1887	0
1999	354960	SÃO JOSÉ DO BARREIRO	557	4132	Small	2451.68	1	0.662	0			0			0	0	.	.	49.0597	16.3532
1999	354970	SÃO JOSÉ DO RIO PARDO	558	48592	Medium	7129.87	2	0.71	0			0			0	0	.	.	132.252	0
1999	354980	SÃO JOSÉ DO RIO PRETO	559	334151	Big	8093.64	2	0.777	2			2			2.06	1.38	.	.	87.4763	24.927
1999	354990	SÃO JOSÉ DOS CAMPOS	560	497462	Big	19471	2	0.765	0			0			0	0.46	.	.	43.6965	8.36408
1999	354995	SÃO LOURENÇO DA SERRA	561	10566	Medium	4141.3	1	0.668	1			1			32.65	43.54	.	.	26.4851	11.3507
1999	355000	SÃO LUÍS DO PARAITINGA	562	10316	Medium	2584.78	1	0.652	0			0			0	0	.	.	116.354	22.6244
1999	355010	SÃO MANUEL	563	35366	Medium	6578.05	1	0.693	4			0			0	0	.	.	88.6076	8.76339
1999	355020	SÃO MIGUEL ARCANJO	564	28046	Medium	3949.47	1	0.657	0			0			0	0	.	.	159.307	2.79486
1999	355030	SÃO PAULO	565	9887614	Big	14743.6	3	0.807	0			0			0	0	.	.	23.8909	7.22519
1999	355040	SÃO PEDRO	566	24292	Medium	5166.06	2	0.717	0			0			0	0	.	.	88.1705	0
1999	355050	SÃO PEDRO DO TURVO	567	6632	Small	4633.42	1	0.609	0			0			0	0	.	.	45.8248	45.8248
1999	355060	SÃO ROQUE	568	62651	Medium	7666.95	2	0.748	0			0			0	0	.	.	73.6016	2.18079
1999	355070	SÃO SEBASTIÃO	569	45611	Medium	21987.9	2	0.722	8			7			52.95	45.38	.	.	64.4283	0.907441
1999	355080	SÃO SEBASTIÃO DA GRAMA	570	11339	Medium	5649.24	1	0.657	1			1			30.43	20.28	.	.	454.408	66.6465
1999	355090	SÃO SIMÃO	571	12773	Medium	5149.31	2	0.703	0			0			0	13.51	.	.	156.447	111.027
1999	355100	SÃO VICENTE	572	282248	Big	3994.06	2	0.711	1			1			1.22	4.07	.	.	33.726	11.753
1999	355110	SARAPUÍ	573	7136	Small	3345.88	1	0.68	0			0			0	0	.	.	50.0751	0
1999	355120	SARUTAIÁ	574	3270	Small	3163	1	0.589	1			0			0	0	.	.	64.4468	0
1999	355130	SEBASTIANÓPOLIS DO SUL	575	2529	Small	4839.47	1	0.631	0			0			0	0	.	.	161.476	23.0681
1999	355140	SERRA AZUL	576	7224	Small	3149.85	1	0.64	0			0			0	0	.	.	98.5222	5.47345
1999	355160	SERRA NEGRA	577	27651	Medium	5286.91	1	0.655	1			0			0	0	.	.	104.01	6.02954
1999	355150	SERRANA	578	22481	Medium	6082.08	2	0.762	0			0			0	0	.	.	162.922	69.6361
1999	355170	SERTÃOZINHO	579	92111	Medium	8617.1	2	0.737	0			0			0	0	.	.	31.2613	22.8448
1999	355180	SETE BARRAS	580	13303	Medium	2283.64	1	0.594	0			0			0	47.55	.	.	15.0331	18.0397
1999	355190	SEVERÍNIA	581	13306	Medium	5131.69	2	0.702	1			0			0	0	.	.	59.8802	0
1999	355200	SILVEIRAS	582	5338	Small	2423.48	1	0.639	2			2			100	86.17	.	.	94.0228	6.71592
1999	355210	SOCORRO	583	30879	Medium	4388.4	2	0.703	0			0			0	0	.	.	142.558	0.95039
1999	355220	SOROCABA	584	444665	Big	9635.41	2	0.757	4			4			3.1	2.07	.	.	37.8408	8.29495
1999	355230	SUD MENNUCCI	585	7963	Small	3865.66	1	0.665	0			0			0	0	.	.	108.428	29.5712
1999	355240	SUMARÉ	586	174802	Big	8608.2	1	0.691	0			0			0	0	.	.	34.2952	27.4361
1999	355255	SUZANÁPOLIS	587	186201	Big	11173.6	1	0.689	0			0			0	0	.	.	24.7845	0.669852
1999	355250	SUZANO	588	2806	Small	4923.58	1	0.619	1			0			0	0	.	.	192.771	12.0482
1999	355260	TABAPUÃ	589	10239	Medium	5159.84	1	0.664	0			0			0	0	.	.	182.525	29.9222
1999	355270	TABATINGA	590	12782	Medium	4907.68	1	0.674	0			0			0	0	.	.	59.7247	88.2888
1999	355280	TABOÃO DA SERRA	591	188097	Big	6718.49	2	0.724	1			1			1.83	1.83	.	.	16.6879	5.33086
1999	355290	TACIBA	592	5145	Small	26169.3	1	0.643	0			0			0	44.7	.	.	49.2611	0
1999	355300	TAGUAÍ	593	7210	Small	4844.36	1	0.643	0			0			0	0	.	.	145.419	0
1999	355310	TAIAÇU	594	5484	Small	5697.23	1	0.655	0			0			0	0	.	.	11.8765	0
1999	355320	TAIÚVA	595	5397	Small	5255.18	2	0.7	0			0			0	0	.	.	16.7691	11.1794
1999	355330	TAMBAÚ	596	21630	Medium	6329.98	1	0.668	0			0			0	0	.	.	78.0762	1.56152
1999	355340	TANABI	597	23900	Medium	4002.81	1	0.691	0			0			0	0	.	.	104.395	3.86648
1999	355350	TAPIRAÍ	598	7505	Small	3818.73	1	0.641	0			0			0	0	.	.	160.966	5.03018
1999	355360	TAPIRATIBA	599	12953	Medium	4117.13	1	0.677	2			1			26.63	26.63	.	.	95.9368	81.8284
1999	355365	TAQUARAL	600	2715	Small	5891.78	2	0.737	0			0			0	0	.	.	25.413	0
1999	355370	TAQUARITINGA	601	51314	Medium	5382.03	1	0.695	0			0			0	0	.	.	43.6966	0.652188
1999	355380	TAQUARITUBA	602	20388	Medium	4049.53	1	0.655	0			0			0	28.2	.	.	127.023	24.3605
1999	355385	TAQUARIVAÍ	603	3647	Small	4684.66	1	0.602	0			0			0	63.07	.	.	177.665	12.6904
1999	355390	TARABAI	604	5874	Small	2584	1	0.595	1			1			58.73	0	.	.	51.4469	0
1999	355395	TARUMÃ	605	10527	Medium	8341.3	1	0.656	2			1			32.77	0	.	.	113.914	8.1367
1999	355400	TATUÍ	606	88127	Medium	6089.56	2	0.71	0			0			0	0	.	.	61.1214	0.379636
1999	355410	TAUBATÉ	607	223538	Big	10277.7	2	0.761	0			0			0	0	.	.	32.899	8.66607
1999	355420	TEJUPÁ	608	5189	Small	4147.18	1	0.606	0			0			0	0	.	.	35.6379	0
1999	355430	TEODORO SAMPAIO	609	19665	Medium	6993.84	1	0.67	0			0			0	17.54	.	.	250.108	0
1999	355440	TERRA ROXA	610	8145	Small	3985.36	1	0.632	0			0			0	0	.	.	44.8613	32.6264
1999	355450	TIETÊ	611	28994	Medium	8547.71	2	0.748	0			0			0	0	.	.	109.428	0
1999	355460	TIMBURI	612	2668	Small	3532.62	1	0.627	1			1			100	86.21	.	.	170.524	60.9013
1999	355465	TORRE DE PEDRA	613	1638	Small	3103.39	1	0.606	0			0			0	0	.	.	158.228	15.8228
1999	355470	TORRINHA	614	8336	Small	4589.75	1	0.693	0			0			0	0	.	.	82.7016	17.2295
1999	355475	TRABIJU	615	1382	Small	4358.9	1	0.624	0			0			0	0	.	.	126.582	75.9494
1999	355480	TREMEMBÉ	616	33388	Medium	3977.08	2	0.733	0			0			0	0	.	.	76.6802	3.38295
1999	355490	TRÊS FRONTEIRAS	617	4855	Small	3440.62	1	0.654	0			0			0	0	.	.	162.696	17.4317
1999	355495	TUIUTI	618	4812	Small	2911.23	1	0.654	0			0			0	0	.	.	40.3458	5.76369
1999	355500	TUPÃ	619	61397	Medium	5444.51	2	0.717	0			0			0	0	.	.	173.303	45.8321
1999	355510	TUPI PAULISTA	620	13282	Medium	4428.31	2	0.701	1			1			25.98	43.29	.	.	59.0095	14.7524
1999	355520	TURIÚBA	621	1912	Small	5005.79	1	0.649	0			0			0	0	.	.	28.9436	0
1999	355530	TURMALINA	622	2486	Small	5333.08	1	0.625	0			0			0	0	.	.	160.891	49.505
1999	355535	UBARANA	623	4025	Small	7001.87	1	0.608	0			0			0	0	.	.	154.405	9.08265
1999	355540	UBATUBA	624	57249	Medium	4888.66	2	0.703	6			6			36.16	39.17	.	.	85.4061	0
1999	355550	UBIRAJARA	625	3654	Small	4820.13	1	0.612	0			0			0	0	.	.	231.936	35.6824
1999	355560	UCHOA	626	9116	Small	6493.09	1	0.657	1			0			0	0	.	.	45.4103	19.4616
1999	355570	UNIÃO PAULISTA	627	1380	Small	5666.94	1	0.604	0			0			0	0	.	.	176.991	22.1239
1999	355580	URÂNIA	628	8513	Small	4327.88	1	0.654	0			0			0	0	.	.	189.142	28.021
1999	355590	URU	629	1537	Small	3837.55	1	0.636	0			0			0	0	.	.	78.8955	0
1999	355600	URUPÊS	630	11304	Medium	5321.51	1	0.684	1			1			30.52	20.35	.	.	256.798	85.5992
1999	355610	VALENTIM GENTIL	631	7103	Small	6065.11	1	0.679	0			0			0	0	.	.	175.815	51.458
1999	355620	VALINHOS	632	76066	Medium	14072.3	2	0.793	0			0			0	0	.	.	95.4884	3.50416
1999	355630	VALPARAÍSO	633	18077	Medium	5306.6	1	0.685	0			0			0	95.43	.	.	70.936	23.6453
1999	355635	VARGEM	634	6370	Small	2595.17	1	0.662	0			0			0	0	.	.	41.3223	0
1999	355640	VARGEM GRANDE DO SUL	635	34790	Medium	4609.33	1	0.682	0			0			0	16.53	.	.	95.8957	9.58957
1999	355645	VARGEM GRANDE PAULISTA	636	27764	Medium	7482.15	2	0.706	1			0			0	0	.	.	46.5477	9.30954
1999	355650	VÁRZEA PAULISTA	637	81304	Medium	5073.2	1	0.672	0			0			0	0	.	.	310.4	1.6
1999	355660	VERA CRUZ	638	11375	Medium	4095.75	1	0.678	0			0			0	0	.	.	133.817	83.6353
1999	355670	VINHEDO	639	40181	Medium	20292.3	3	0.81	0			0			0	0	.	.	81.2941	0
1999	355680	VIRADOURO	640	14701	Medium	3919.22	1	0.671	1			1			23.47	100	.	.	134.458	34.1841
1999	355690	VISTA ALEGRE DO ALTO	641	4348	Small	8293.01	2	0.737	0			0			0	0	.	.	20.9205	0
1999	355695	VITÓRIA BRASIL	642	1559	Small	3660.33	1	0.607	1			0			0	0	.	.	211.864	21.1864
1999	355700	VOTORANTIM	643	88895	Medium	6991.82	1	0.695	3			2			7.76	0	.	.	30.134	8.09571
1999	355710	VOTUPORANGA	644	71229	Medium	6173.91	2	0.744	0			0			0	0	.	.	179.525	44.7735
1999	355715	ZACARIAS	645	1751	Small	6245.46	1	0.607	0			0			0	0	.	.	126.812	72.4638
2000	350010	ADAMANTINA	1	33514	Medium	5379.7	2	0.718	0			0			0	0	3	258	95.77	35.71
2000	350020	ADOLFO	2	3437	Small	7375.35	1	0.644	1			1			100	100	4	229	64.72	24.27
2000	350030	AGUAÍ	3	29217	Medium	6826.86	1	0.697	3			1			11.81	11.81	5	226	154.8	100.09
2000	350040	ÁGUAS DA PRATA	4	7531	Small	7118.62	2	0.714	1			0			0	0	3	210	124.86	41.62
2000	350050	ÁGUAS DE LINDÓIA	5	15076	Medium	4435.5	2	0.741	0			0			0	0	1	101	93.97	82.69
2000	350055	ÁGUAS DE SANTA BÁRBARA	6	4546	Small	4841.83	1	0.697	0			0			0	0	2	108	76.92	29.59
2000	350060	ÁGUAS DE SÃO PEDRO	7	1755	Small	12265.1	3	0.867	0			0			0	0	1	3	36.01	12
2000	350070	AGUDOS	8	32026	Medium	9415.68	1	0.674	0			0			0	0	4	180	57.43	43.07
2000	350075	ALAMBARI	9	3515	Small	3937.26	1	0.64	0			0			0	0	5	391	9.33	9.33
2000	350080	ALFREDO MARCONDES	10	3704	Small	3789.22	1	0.645	1			1			93.14	62.1	3	548	87.98	36.66
2000	350090	ALTAIR	11	3694	Small	9275.1	1	0.643	1			1			93.39	62.26	4	290	124.22	41.41
2000	350100	ALTINÓPOLIS	12	14199	Medium	6645.35	2	0.734	3			3			72.89	60.74	4	271	145.01	37.74
2000	350110	ALTO ALEGRE	13	4184	Small	3889.88	1	0.632	0			0			0	0	4	532	41.84	41.84
2000	350115	ALUMÍNIO	14	12832	Medium	22663.7	1	0.693	0			0			0	0	1	30	73.21	24.4
2000	350120	ÁLVARES FLORENCE	15	4402	Small	4028.18	1	0.663	0			0			0	0	3	561	97.09	62.82
2000	350130	ÁLVARES MACHADO	16	23858	Medium	3478.41	1	0.669	3			3			43.38	43.38	3	404	203.42	60.44
2000	350140	ÁLVARO DE CARVALHO	17	2963	Small	3233.51	1	0.577	1			1			100	100	4	565	37.07	74.14
2000	350150	ALVINLÂNDIA	18	2716	Small	3955.65	1	0.614	1			1			100	100	4	594	45.92	11.48
2000	350160	AMERICANA	19	177409	Big	13270.1	2	0.765	0			0			0	0	1	67	22.5	45.33
2000	350170	AMÉRICO BRASILIENSE	20	26593	Medium	4724.24	1	0.659	0			0			0	0	3	381	120.26	25.56
2000	350180	AMÉRICO DE CAMPOS	21	5405	Small	3766.27	1	0.652	0			0			0	0	4	535	170.54	75.79
2000	350190	AMPARO	22	58374	Medium	10042.6	2	0.754	11			11			65.01	41.37	2	78	94.84	57.79
2000	350200	ANALÂNDIA	23	3805	Small	8033.87	2	0.7	1			1			90.67	60.45	1	72	8.87	8.87
2000	350210	ANDRADINA	24	54824	Medium	7699.33	2	0.72	6			0			0	0	3	257	65.09	92.83
2000	350220	ANGATUBA	25	18315	Medium	6032.35	1	0.664	1			0			0	0	5	449	136.17	71.49
2000	350230	ANHEMBI	26	4611	Small	4546.59	1	0.662	0			0			0	0	3	515	28.49	28.49
2000	350240	ANHUMAS	27	2994	Small	3717.6	1	0.596	1			1			100	96.03	4	534	47.21	47.21
2000	350250	APARECIDA	28	35102	Medium	4562.28	2	0.703	0			0			0	0	4	212	116.59	65.4
2000	350260	APARECIDA D'OESTE	29	4701	Small	3833.41	1	0.661	1			1			73.39	97.85	3	581	186.51	98.74
2000	350270	APIAÍ	30	23508	Medium	5645.89	1	0.608	2			0			0	58.7	5	568	54.97	41.23
2000	350275	ARAÇARIGUAMA	31	10595	Medium	14790.5	1	0.674	0			0			0	0	2	42	30.4	22.8
2000	350280	ARAÇATUBA	32	169303	Big	7407.59	2	0.775	0			0			0	0	1	85	0.35	0
2000	350290	ARAÇOIABA DA SERRA	33	19064	Medium	4404.47	1	0.697	0			0			0	27.15	4	259	24.59	14.75
2000	350300	ARAMINA	34	4310	Small	6364.32	1	0.663	1			1			80.05	66.71	4	373	87.99	12.57
2000	350310	ARANDU	35	5244	Small	3449.21	1	0.619	0			0	.	.	0	100	5	500	96.21	18.04
2000	350315	ARAPEÍ	36	2386	Small	2890.84	1	0.581	1			1			100	100	4	600	48.84	0
2000	350320	ARARAQUARA	37	174381	Big	10054.5	2	0.754	4			4			7.91	8.57	1	79	62.12	35.08
2000	350330	ARARAS	38	101046	Big	11148.3	2	0.728	7			7			23.9	35.28	2	70	51.13	30.18
2000	350335	ARCO.ÍRIS	39	2072	Small	4808.39	1	0.666	0			0			0	55.5	4	634	168.83	116.88
2000	350340	AREALVA	40	6457	Small	4496.32	1	0.679	0			0			0	0	3	511	272.46	69.96
2000	350350	AREIAS	41	3537	Small	2912.07	1	0.631	1			1			97.54	97.54	5	622	49.65	19.86
2000	350360	AREIÓPOLIS	42	10378	Medium	3120.57	1	0.629	0			0			0	0	4	461	93.22	42.37
2000	350370	ARIRANHA	43	7553	Small	17522.7	1	0.642	0			0			0	0	1	136	89.67	101.36
2000	350380	ARTUR NOGUEIRA	44	28839	Medium	5915.31	2	0.703	4			4			47.85	47.85	4	243	23.1	13.86
2000	350390	ARUJÁ	45	56237	Medium	7320.53	2	0.715	0			0	.	.	0	0	2	58	36.33	13.71
2000	350395	ASPÁSIA	46	1971	Small	4420.93	1	0.607	0			0			0	0	3	604	206.49	88.5
2000	350400	ASSIS	47	87505	Medium	6340.34	2	0.739	10			10			39.43	30.23	3	207	76.14	42.98
2000	350410	ATIBAIA	48	100356	Big	6369.34	2	0.756	0			0			0	0	2	38	59.79	23.43
2000	350420	AURIFLAMA	49	13712	Medium	4949.14	2	0.705	0			0			0	0	3	456	123.95	95.17
2000	350430	AVAÍ	50	4469	Small	3997.12	1	0.637	0			0	.	.	0	0	4	520	90.15	69.35
2000	350440	AVANHANDAVA	51	8574	Small	4781.85	1	0.637	0			0			0	0	5	431	35.41	51.14
2000	350450	AVARÉ	52	77120	Medium	5059.1	2	0.727	1			0			0	0	4	173	102.45	69.15
2000	350460	BADY BASSITT	53	9092	Small	4584.07	2	0.7	1			0			0	0	3	266	74.35	14.3
2000	350470	BALBINOS	54	1533	Small	4438.94	1	0.649	0			0			0	0	4	587	42.19	42.19
2000	350480	BÁLSAMO	55	7276	Small	4244.45	2	0.752	0			0			0	0	3	410	56.58	22.63
2000	350490	BANANAL	56	8716	Small	2983.56	1	0.669	2			2			79.16	79.16	4	490	141.66	28.98
2000	350500	BARÃO DE ANTONINA	57	2561	Small	3645.81	1	0.606	0			0			0	0	5	638	72.24	20.64
2000	350510	BARBOSA	58	6118	Small	3204.46	1	0.62	0			0			0	0	4	544	129.72	62.04
2000	350520	BARIRI	59	26386	Medium	5806.61	2	0.711	1			1			13.08	13.08	3	315	143.03	49.32
2000	350530	BARRA BONITA	60	34572	Medium	11892.4	2	0.725	1			0			0	0	2	92	94.32	53.39
2000	350535	BARRA DO CHAPÉU	61	5115	Small	2251.39	1	0.52	2			1			67.45	56.21	4	644	23.6	23.6
2000	350540	BARRA DO TURVO	62	7372	Small	1840.89	1	0.53	0			0			0	39	5	625	9.03	18.07
2000	350550	BARRETOS	63	104156	Big	6962.76	2	0.736	0			0			0	0	2	123	92.05	81.56
2000	350560	BARRINHA	64	24386	Medium	3384.39	1	0.642	1			1			14.15	66.02	4	435	82.31	27.44
2000	350570	BARUERI	65	208426	Big	47192.5	2	0.775	0			0			0	0	2	2	22.34	24.29
2000	350580	BASTOS	66	20378	Medium	5534.45	1	0.662	1			1			16.93	50.79	3	192	86.62	64.97
2000	350590	BATATAIS	67	50520	Medium	7780.31	2	0.723	1			1			6.83	84.22	3	170	92.32	22.79
2000	350600	BAURU	68	313670	Big	8051.5	2	0.774	0			0			0	4.03	1	76	67.69	41.91
2000	350610	BEBEDOURO	69	76453	Medium	24502.6	2	0.712	1			1			4.51	4.51	1	128	37.19	26.2
2000	350620	BENTO DE ABREU	70	2215	Small	11564.2	1	0.626	1			1			100	100	3	260	79.89	26.63
2000	350630	BERNARDINO DE CAMPOS	71	10616	Medium	4686.95	1	0.681	0			0			0	0	5	252	85.23	38.74
2000	350635	BERTIOGA	72	18928	Medium	6876.48	2	0.714	0			0			0	30.38	2	7	41.83	31.38
2000	350640	BILAC	73	5848	Small	4846.26	2	0.7	1			1			58.99	98.32	3	415	71.14	62.25
2000	350650	BIRIGUI	74	94685	Medium	5935.93	2	0.726	0			0			0	36.44	3	221	58.82	57.46
2000	350660	BIRITIBA.MIRIM	75	22357	Medium	3828.77	1	0.663	0			0			0	0	5	279	89.58	40.15
2000	350670	BOA ESPERANÇA DO SUL	76	12093	Medium	5800.88	1	0.66	0			0			0	0	4	349	83.69	43.29
2000	350680	BOCAINA	77	9536	Small	6573.58	1	0.695	0			0			0	0	3	185	114.12	39.13
2000	350690	BOFETE	78	7482	Small	4569.66	1	0.688	0			0			0	0	4	462	66.79	8.9
2000	350700	BOITUVA	79	31655	Medium	7850.72	2	0.709	0			0			0	0	2	142	96.76	53.64
2000	350710	BOM JESUS DOS PERDÕES	80	11463	Medium	4683.29	1	0.689	0	.	.	0	.	.	0	0	5	235	41.35	22.05
2000	350715	BOM SUCESSO DE ITARARÉ	81	3011	Small	3175.05	1	0.563	1			0			0	100	5	632	14.75	14.75
2000	350720	BORÁ	82	784	Small	6566.42	1	0.652	0			0			0	0	3	402	196.85	0
2000	350730	BORACÉIA	83	3621	Small	11267.3	1	0.667	0			0			0	0	4	358	92.67	42.12
2000	350740	BORBOREMA	84	12748	Medium	5484.78	1	0.673	0			0			0	0	3	300	109.43	63.47
2000	350745	BOREBI	85	1952	Small	4876.88	1	0.615	0			0			0	0	4	273	132.33	56.71
2000	350750	BOTUCATU	86	107663	Big	7242.32	2	0.748	0			0			0	0	1	141	68.65	22.88
2000	350760	BRAGANÇA PAULISTA	87	116929	Big	8010.49	2	0.738	4			4			11.8	18.69	2	53	46.81	43.21
2000	350770	BRAÚNA	88	4457	Small	3551.84	1	0.664	1			1			77.41	100	3	454	81.05	24.94
2000	350775	BREJO ALEGRE	89	2207	Small	5854.41	1	0.61	1			1			100	100	4	504	138.31	41.49
2000	350780	BRODOWSKI	90	17288	Medium	4512.53	2	0.701	1			1			19.96	13.3	3	249	35.44	29.85
2000	350790	BROTAS	91	18991	Medium	5919.99	2	0.715	0			0			0	0	4	281	78.06	36.54
2000	350800	BURI	92	18128	Medium	3526.84	1	0.606	0			0			0	47.58	5	590	100.33	35.67
2000	350810	BURITAMA	93	14209	Medium	7995.03	1	0.689	0			0			0	100	3	321	156.73	54.42
2000	350820	BURITIZAL	94	3041	Small	9719.23	1	0.649	1			1			100	75.63	4	312	56.04	32.03
2000	350830	CABRÁLIA PAULISTA	95	5014	Small	5745.04	1	0.609	0			0			0	0	5	484	62.26	7.78
2000	350840	CABREÚVA	96	26126	Medium	15205.1	1	0.679	0			0			0	0	2	50	125.1	41.7
2000	350850	CAÇAPAVA	97	69673	Medium	12791.7	2	0.724	2			0			0	0	1	48	47.14	26.55
2000	350860	CACHOEIRA PAULISTA	98	26813	Medium	4370.92	1	0.682	1			1			12.87	12.87	4	324	73.44	58.04
2000	350870	CACONDE	99	17877	Medium	4269.59	1	0.662	2			0			0	0	5	451	195.77	52.44
2000	350880	CAFELÂNDIA	100	15363	Medium	4501.45	1	0.699	1			1			22.46	11.23	5	389	94.43	53.69
2000	350890	CAIABU	101	3541	Small	3727.59	1	0.598	0			0			0	0	3	599	38.37	76.75
2000	350900	CAIEIRAS	102	63744	Medium	7481.63	2	0.706	6			1			5.41	5.41	1	122	11.94	6.25
2000	350910	CAIUÁ	103	3121	Small	4719.98	1	0.576	1			1			100	100	3	512	118.95	55.51
2000	350920	CAJAMAR	104	47066	Medium	17796.3	1	0.699	1			1			7.33	7.33	2	51	50.75	16.63
2000	350925	CAJATI	105	29641	Medium	6616.1	1	0.606	0			0			0	11.64	5	337	21.42	28.56
2000	350930	CAJOBI	106	11075	Medium	4565.93	1	0.636	1			0			0	0	4	488	127.1	75.58
2000	350940	CAJURU	107	19480	Medium	4713.06	1	0.681	1			1			17.71	8.86	4	341	125.71	66.08
2000	350945	CAMPINA DO MONTE ALEGRE	108	5065	Small	6757.9	1	0.629	2			1			68.11	100	5	536	53.02	66.27
2000	350950	CAMPINAS	109	950043	Big	12825.9	3	0.808	0			0			0	0	1	19	22.77	7.46
2000	350960	CAMPO LIMPO PAULISTA	110	57961	Medium	6014.26	2	0.711	0			0			0	0	1	121	82.74	50.46
2000	350970	CAMPOS DO JORDÃO	111	35319	Medium	5674.04	2	0.728	1			0			0	0	2	14	277.06	130.91
2000	350980	CAMPOS NOVOS PAULISTA	112	4262	Small	5249.55	1	0.625	0			0			0	0	5	448	14.48	36.21
2000	350990	CANANÉIA	113	9287	Small	2959.05	1	0.657	0			0			0	0	5	328	35.67	62.43
2000	350995	CANAS	114	3118	Small	2946.4	1	0.595	0			0			0	0	4	637	0	0
2000	351000	CÂNDIDO MOTA	115	29706	Medium	7517.26	1	0.671	1			0			0	9.68	3	200	104.95	36.41
2000	351010	CÂNDIDO RODRIGUES	116	2600	Small	6624.24	1	0.647	0			0			0	0	3	398	19.23	0
2000	351015	CANITAR	117	3162	Small	3788.96	1	0.583	0			0			0	0	5	399	136.67	22.78
2000	351020	CAPÃO BONITO	118	45516	Medium	4111.2	1	0.62	7			7			53.06	73.27	5	493	112.03	58.84
2000	351030	CAPELA DO ALTO	119	14030	Medium	3543.78	1	0.622	0			0			0	0	4	363	18.77	24.14
2000	351040	CAPIVARI	120	40270	Medium	9003.36	2	0.702	0			0			0	11.42	2	119	93.17	48.28
2000	351050	CARAGUATATUBA	121	74702	Medium	5233.74	2	0.709	6			6			27.71	69.28	2	24	52.06	42.85
2000	351060	CARAPICUÍBA	122	357552	Big	3529.9	1	0.684	0			0			0	0	2	113	31.38	22.2
2000	351070	CARDOSO	123	11089	Medium	4433.71	1	0.66	0			0			0	0	4	467	195.98	57.36
2000	351080	CASA BRANCA	124	24315	Medium	6423.29	2	0.715	0			0			0	0	4	164	107.6	77.65
2000	351090	CÁSSIA DOS COQUEIROS	125	2809	Small	5268.42	1	0.652	0			0			0	40.94	4	423	107.41	21.48
2000	351100	CASTILHO	126	15607	Medium	26600.2	1	0.618	1			0			0	100	3	162	120.46	90.87
2000	351110	CATANDUVA	127	107761	Big	8158.04	2	0.731	5			5			16.01	13.87	1	109	237.17	98.41
2000	351120	CATIGUÁ	128	7065	Small	6900.49	1	0.659	0			0			0	0	3	199	208.43	43.63
2000	351130	CEDRAL	129	6100	Small	4895.15	1	0.685	0			0			0	0	3	292	35.91	23.94
2000	351140	CERQUEIRA CÉSAR	130	14696	Medium	6665.3	1	0.672	0			0			0	0	3	195	101.18	45.43
2000	351150	CERQUILHO	131	27684	Medium	24656.3	2	0.745	9			9			100	74.77	1	134	46.04	46.04
2000	351160	CESÁRIO LANGE	132	14200	Medium	4711.45	1	0.651	0			0			0	36.44	4	267	237.04	65.12
2000	351170	CHARQUEADA	133	13996	Medium	3958.62	1	0.68	0			0			0	0	5	387	134.07	34.17
2000	355720	CHAVANTES	134	13085	Medium	8161.58	1	0.672	0			0			0	21.97	5	168	288.46	85.47
2000	351190	CLEMENTINA	135	5124	Small	4568.82	1	0.623	1			1			67.33	100	3	380	215.83	65.95
2000	351200	COLINA	136	16757	Medium	9294.3	1	0.674	4			0			0	100	4	201	44.16	84.49
2000	351210	COLÔMBIA	137	6726	Small	12560.5	1	0.678	1			1			51.29	51.29	2	140	44.3	44.3
2000	351220	CONCHAL	138	25166	Medium	4769.91	1	0.663	0			0			0	0	4	364	73.33	31.67
2000	351230	CONCHAS	139	13822	Medium	5034.62	2	0.726	5			5			100	100	4	409	104.06	56.03
2000	351240	CORDEIRÓPOLIS	140	17082	Medium	9446.43	2	0.725	0			1			20.2	40.39	1	77	17.42	15.48
2000	351250	COROADOS	141	4499	Small	5382.69	1	0.659	1			1			76.68	100	4	394	72.1	129.78
2000	351260	CORONEL MACEDO	142	5477	Small	3706.06	1	0.608	0			0			0	41.99	4	616	30.94	18.56
2000	351270	CORUMBATAÍ	143	3898	Small	9910.34	1	0.685	0			0			0	0	4	202	0	35.59
2000	351280	COSMÓPOLIS	144	41977	Medium	8961.96	1	0.699	1			1			8.22	16.44	2	117	57.85	38.57
2000	351290	COSMORAMA	145	7084	Small	4491.71	1	0.646	0			0			0	0	3	438	78.53	40.97
2000	351300	COTIA	146	140042	Big	10546	2	0.754	3			0			0	0	2	11	38.23	30.47
2000	351310	CRAVINHOS	147	25245	Medium	5562.22	2	0.717	0			0			0	0	4	158	54.65	29.15
2000	351320	CRISTAIS PAULISTA	148	6625	Small	5858.75	1	0.663	1			1			52.08	34.72	5	347	63.49	37.04
2000	351330	CRUZÁLIA	149	2742	Small	8351.6	1	0.677	0			0			0	100	3	371	83.63	23.89
2000	351340	CRUZEIRO	150	73803	Medium	5958.74	1	0.699	1			1			4.67	4.67	4	205	110.88	49.48
2000	351350	CUBATÃO	151	102372	Big	28217.2	1	0.677	1			1			3.37	100	2	35	52.46	40.01
2000	351360	CUNHA	152	20943	Medium	2049.71	1	0.582	3			3			49.42	49.42	5	636	131.74	56.03
2000	351370	DESCALVADO	153	27637	Medium	8350.56	2	0.721	2			2			24.97	20.81	1	102	34.4	43
2000	351380	DIADEMA	154	335078	Big	10861.4	1	0.693	6			6			6.18	18.36	2	71	49.69	17.48
2000	351385	DIRCE REIS	155	1592	Small	4718.93	1	0.616	0			0			0	0	3	579	149.75	99.83
2000	351390	DIVINOLÂNDIA	156	11133	Medium	5610.95	1	0.655	0			0			0	0	3	361	164.47	59.81
2000	351400	DOBRADA	157	7302	Small	4739.93	1	0.644	0			0			0	0	4	316	72.95	33.67
2000	351410	DOIS CÓRREGOS	158	24089	Medium	7001.23	2	0.71	2			2			28.64	23.87	5	272	140.62	47.32
2000	351420	DOLCINÓPOLIS	159	2181	Small	4110.37	1	0.629	1			1			100	100	3	626	343.98	98.28
2000	351430	DOURADO	160	8712	Small	4326.09	1	0.67	0			0			0	0	3	374	107.06	83.64
2000	351440	DRACENA	161	40958	Medium	5344.41	2	0.724	0			0			0	25.27	3	261	90.25	47.11
2000	351450	DUARTINA	162	11408	Medium	3963.58	1	0.666	0			0			0	0	3	537	188.55	24.99
2000	351460	DUMONT	163	5771	Small	4690.68	2	0.718	0			0			0	0	3	217	27.01	21.61
2000	351470	ECHAPORÃ	164	6546	Small	5391.46	1	0.649	1			0			0	87.84	5	329	49.36	44.42
2000	351480	ELDORADO	165	14601	Medium	2694.03	1	0.603	0			2			47.26	74.82	5	618	30.63	38.99
2000	351490	ELIAS FAUSTO	166	13141	Medium	11176.7	1	0.655	1			3			78.76	96.26	5	159	25.12	13.95
2000	351492	ELISIÁRIO	167	2622	Small	6921.58	1	0.626	1			1			100	65.79	3	334	121.82	66.45
2000	351495	EMBAÚBA	168	2518	Small	5684.59	1	0.684	0			0			0	100	4	469	142.18	71.09
2000	351500	EMBU	169	222223	Big	4923.5	1	0.666	5			1			1.55	4.14	2	104	19.84	13.01
2000	351510	EMBU.GUAÇU	170	46841	Medium	4421.17	1	0.693	0			0			0	0	2	138	22.73	12.4
2000	351512	EMILIANÓPOLIS	171	2652	Small	3517.9	1	0.618	1			1			100	100	3	595	141.27	60.54
2000	351515	ENGENHEIRO COELHO	172	9731	Small	6654.76	1	0.689	1			1			35.45	65	2	115	47.17	21.44
2000	351518	ESPÍRITO SANTO DO PINHAL	173	38961	Medium	7175.85	2	0.716	1			1			8.86	69.36	3	157	115.09	94.43
2000	351519	ESPÍRITO SANTO DO TURVO	174	3172	Small	4414.2	1	0.638	1			1			100	90.64	4	554	127.93	74.63
2000	355730	ESTIVA GERBI	175	8994	Small	8979.51	1	0.659	1			1			38.36	38.36	1	133	70.63	37.39
2000	351530	ESTRELA DO NORTE	176	7755	Small	11022.5	1	0.67	0			0			0	0	3	609	66.14	92.17
2000	351520	ESTRELA D'OESTE	177	2791	Small	3452.13	1	0.613	0			0			0	0	4	327	155.97	26.46
2000	351535	EUCLIDES DA CUNHA PAULISTA	178	10775	Medium	2730.07	1	0.572	4			1			32.02	96.06	5	631	109.76	35.28
2000	351540	FARTURA	179	14935	Medium	4243.37	1	0.66	0			0			0	0	3	502	100.02	22.92
2000	351560	FERNANDO PRESTES	180	60374	Medium	6333.17	2	0.724	0			0			0	0	3	255	120.36	67.11
2000	351550	FERNANDÓPOLIS	181	5379	Small	6980.7	1	0.663	1			0			0	0	3	333	91.08	62.49
2000	351565	FERNÃO	182	1395	Small	4395.85	1	0.682	1			1			100	100	4	619	79.37	79.37
2000	351570	FERRAZ DE VASCONCELOS	183	139283	Big	3412.47	1	0.649	2			0			0	2.06	5	218	44.04	21.7
2000	351580	FLORA RICA	184	2157	Small	4367.9	1	0.614	1			0			0	100	4	601	38.91	38.91
2000	351590	FLOREAL	185	3223	Small	4536.45	1	0.68	0			0			0	0	3	424	113.98	37.99
2000	351600	FLÓRIDA PAULISTA	186	11264	Medium	4113.17	1	0.641	1			1			30.63	20.42	4	459	106.69	59.85
2000	351610	FLORÍNIA	187	3378	Small	16211.6	1	0.613	1			1			100	100	4	416	130.26	40.08
2000	351620	FRANCA	188	290139	Big	6334.68	2	0.721	5			5			5.95	4.95	3	198	53.87	40.85
2000	351630	FRANCISCO MORATO	189	121197	Big	2160.85	1	0.615	16			13			37.01	71.17	5	426	91.81	19.5
2000	351640	FRANCO DA ROCHA	190	108964	Big	5090.33	1	0.665	1			1			3.17	3.17	5	206	37.28	18.27
2000	351650	GABRIEL MONTEIRO	191	2305	Small	8746.67	1	0.643	1			1			100	100	3	476	30.83	92.5
2000	351660	GÁLIA	192	7266	Small	4622.61	1	0.655	0			0			0	47.48	5	574	94.59	45.4
2000	351670	GARÇA	193	39698	Medium	5846.54	1	0.695	0			0			0	0	4	335	93	38.87
2000	351680	GASTÃO VIDIGAL	194	3570	Small	3779.46	1	0.673	0			0			0	0	3	486	188.83	32.84
2000	351685	GAVIÃO PEIXOTO	195	4614	Small	8367.31	1	0.631	0			0			0	74.77	3	392	57.09	47.57
2000	351690	GENERAL SALGADO	196	10788	Medium	6169.66	1	0.677	0			0			0	0	3	382	155.23	111.66
2000	351700	GETULINA	197	8931	Small	4213.66	1	0.665	0			0			0	0	4	521	152.92	56.97
2000	351710	GLICÉRIO	198	3985	Small	5116.96	1	0.647	2			1			86.57	100	4	465	68.92	62.03
2000	351720	GUAIÇARA	199	9386	Small	3811.88	1	0.642	0			0			0	0	5	447	64.37	22.72
2000	351730	GUAIMBÊ	200	4748	Small	4331.07	1	0.627	0			0			0	0	5	549	142.86	55.9
2000	351740	GUAÍRA	201	34856	Medium	10060	1	0.696	0			0			0	0	1	81	79.2	44.85
2000	351750	GUAPIAÇU	202	13989	Medium	14179.3	2	0.71	2			2			49.32	57.55	3	155	74.9	54.47
2000	351760	GUAPIARA	203	19671	Medium	2818.5	1	0.603	3			1			17.54	46.77	5	641	112.4	72.26
2000	351770	GUARÁ	204	19173	Medium	5731.48	1	0.661	1			1			17.99	59.98	5	357	138.24	52.31
2000	351780	GUARAÇAÍ	205	9333	Small	5215.4	1	0.663	1			1			36.97	49.29	3	428	45.5	26
2000	351790	GUARACI	206	9128	Small	4625.19	1	0.654	0			0			0	0	4	405	73.23	76.89
2000	351800	GUARANI D'OESTE	207	2123	Small	4054.53	1	0.627	1			1			100	100	3	560	40.98	54.64
2000	351810	GUARANTÃ	208	5584	Small	3569.95	1	0.643	0			0			0	0	5	457	91.79	91.79
2000	351820	GUARARAPES	209	28239	Medium	8338.71	1	0.68	1			1			12.22	61.09	3	204	114.2	57.1
2000	351830	GUARAREMA	210	18033	Medium	8601.49	2	0.719	0			0			0	0	2	74	119.43	42.99
2000	351840	GUARATINGUETÁ	211	103433	Big	8666.86	2	0.739	3			3			10.01	10.01	2	137	137.78	85.73
2000	351850	GUAREÍ	212	9083	Small	3114.08	1	0.638	0			0			0	0	5	510	36.64	16.66
2000	351860	GUARIBA	213	31137	Medium	7472.52	1	0.662	0			0			0	0	4	231	86.52	65.2
2000	351870	GUARUJÁ	214	237206	Big	7526.44	1	0.698	0			0			0	0	2	6	64.12	53.3
2000	351880	GUARULHOS	215	1095874	Big	12183.4	2	0.717	15			1			0.31	0.31	2	31	91.59	13.17
2000	351885	GUATAPARÁ	216	6229	Small	6516.7	2	0.719	2			1			55.39	46.16	4	237	42.78	37.43
2000	351890	GUZOLÂNDIA	217	4442	Small	3826	1	0.575	1			1			77.67	90.61	3	597	110.05	73.37
2000	351900	HERCULÂNDIA	218	7828	Small	3893.97	1	0.626	1			1			44.07	44.07	4	569	529.56	61.58
2000	351905	HOLAMBRA	219	7411	Small	30850.7	2	0.764	0			0			0	0	4	220	5.31	42.51
2000	351907	HORTOLÂNDIA	220	135755	Big	7953.69	1	0.673	2			2			5.08	0	2	111	28.51	14.81
2000	351910	IACANGA	221	8517	Small	5720.14	1	0.674	0			0			0	0	4	393	103.42	71.33
2000	351920	IACRI	222	6475	Small	3811.74	1	0.635	1			1			53.28	53.28	5	378	99.68	95.15
2000	351925	IARAS	223	2889	Small	4312.69	1	0.624	0			0			0	0	5	331	61.73	37.04
2000	351930	IBATÉ	224	26044	Medium	4023.64	1	0.658	2			0			0	0	4	296	123.55	32.75
2000	351940	IBIRÁ	225	9780	Small	5014.5	1	0.681	1			1			35.28	35.28	3	346	120.69	74.71
2000	351950	IBIRAREMA	226	5830	Small	8713.25	1	0.69	0			0			0	0	3	293	101.01	37.21
2000	351960	IBITINGA	227	44587	Medium	5559.48	2	0.706	0			0			0	0	5	242	102.05	42.69
2000	351970	IBIÚNA	228	61980	Medium	4149.04	1	0.654	0			0			0	0	2	10	88.76	34.55
2000	351980	ICÉM	229	6971	Small	5513.77	1	0.664	1			1			49.49	32.99	3	183	65.45	18.7
2000	351990	IEPÊ	230	6928	Small	4611.93	1	0.645	2			2			99.6	100	4	495	89.36	44.68
2000	352000	IGARAÇU DO TIETÊ	231	24290	Medium	3079.47	1	0.663	0			0			0	0	5	376	224.18	83.22
2000	352010	IGARAPAVA	232	28554	Medium	6679.15	1	0.684	0			0			0	0	4	216	186.9	63.1
2000	352020	IGARATÁ	233	5875	Small	3455.59	1	0.661	1			1			58.72	88.09	4	338	54.35	8.36
2000	352030	IGUAPE	234	26647	Medium	3527.16	1	0.657	2			2			25.89	28.05	5	352	44.36	46.76
2000	352042	ILHA COMPRIDA	235	12678	Medium	28118.6	2	0.706	2			2			97.44	100	2	21	36.15	9.02
2000	352044	ILHA SOLTEIRA	236	3792	Small	4619.04	2	0.705	0			0			0	100	1	29	9.02	35.38
2000	352040	ILHABELA	237	22641	Medium	5053.78	2	0.733	1			0			0	50.79	1	40	68.14	22.09
2000	352050	INDAIATUBA	238	135968	Big	10470	2	0.757	2			2			5.07	4.65	2	56	39.24	24.59
2000	352060	INDIANA	239	4834	Small	3398.28	1	0.673	1			1			71.37	71.37	3	485	31.17	49.88
2000	352070	INDIAPORÃ	240	4291	Small	4708.42	1	0.649	0			0			0	0	4	453	96.34	70.65
2000	352080	INÚBIA PAULISTA	241	3034	Small	5724.19	1	0.629	0			0			0	0	3	298	2389.54	2254.28
2000	352090	IPAUSSU	242	14245	Medium	5898.24	1	0.66	0			0			0	0	5	301	131.21	30.28
2000	352100	IPERÓ	243	15901	Medium	5132.32	1	0.655	1			1			21.7	21.7	4	239	31.45	37.74
2000	352110	IPEÚNA	244	3689	Small	6740.41	2	0.71	1			1			93.52	93.52	4	280	7.98	15.96
2000	352115	IPIGUÁ	245	2923	Small	4165.79	1	0.666	0			0			0	0	1	84	61.95	44.25
2000	352120	IPORANGA	246	4837	Small	2333.73	1	0.568	2			2			100	100	5	640	25.38	25.38
2000	352130	IPUÃ	247	11572	Medium	8033.59	1	0.683	0			0			0	19.88	4	187	158.3	56.75
2000	352140	IRACEMÁPOLIS	248	15612	Medium	10432	2	0.737	1			1			22.1	100	4	156	28.17	30.34
2000	352150	IRAPUÃ	249	6529	Small	5066.33	1	0.633	1			1			52.84	35.23	3	417	301.55	53.22
2000	352160	IRAPURU	250	7687	Small	3191.23	1	0.631	1			1			44.88	97.24	4	620	27.36	47.88
2000	352170	ITABERÁ	251	19076	Medium	3940.23	1	0.599	3			0			0	45.21	5	555	67.95	30.2
2000	352180	ITAÍ	252	16904	Medium	4835.81	1	0.629	1			0			0	0	5	194	58.61	27.58
2000	352190	ITAJOBI	253	14079	Medium	6538.45	1	0.663	1			0			0	0	4	245	249.81	154.46
2000	352200	ITAJU	254	2166	Small	5751.52	1	0.646	3			0			0	0	3	513	119.28	19.88
2000	352210	ITANHAÉM	255	64304	Medium	4671.85	1	0.686	11			9			48.29	100	2	32	27.91	32.94
2000	352215	ITAÓCA	256	3249	Small	2847.78	1	0.525	1			1			100	100	4	630	133.33	41.03
2000	352220	ITAPECERICA DA SERRA	257	126672	Big	6339.41	1	0.684	1			1			2.72	15.89	2	15	41.53	18.5
2000	352230	ITAPETININGA	258	119391	Big	6581.94	2	0.705	2			1			2.89	12.52	5	244	65.74	27.67
2000	352240	ITAPEVA	259	81857	Medium	4812.53	1	0.66	9			9			37.93	56.9	5	385	107.54	42.92
2000	352250	ITAPEVI	260	150664	Big	5542.33	1	0.641	0			0			0	3.82	2	98	43.59	25.45
2000	352260	ITAPIRA	261	63988	Medium	9180.01	2	0.722	8			7			37.74	37.74	4	151	71.4	58.96
2000	352265	ITAPIRAPUÃ PAULISTA	262	3001	Small	2167.33	1	0.562	1			1			100	100	4	645	10.6	31.81
2000	352270	ITÁPOLIS	263	38160	Medium	6636.66	1	0.694	0			0			0	0	3	343	62.58	35.99
2000	352280	ITAPORANGA	264	14478	Medium	3205.09	1	0.611	0			0			0	0	5	633	105.36	47.07
2000	352290	ITAPUÍ	265	10393	Medium	5423.64	1	0.668	2			2			66.39	66.39	5	369	183.13	120.08
2000	352300	ITAPURA	266	3870	Small	5212.22	1	0.575	0			0			0	0	3	277	126.37	42.12
2000	352310	ITAQUAQUECETUBA	267	270874	Big	3549.66	1	0.63	5			1			1.27	1.27	2	106	26.32	17.9
2000	352320	ITARARÉ	268	47402	Medium	4721.14	1	0.648	8			8			58.23	82.49	5	516	85.08	29.89
2000	352330	ITARIRI	269	11704	Medium	2953.25	1	0.661	3			3			88.43	88.43	4	386	37.17	0
2000	352340	ITATIBA	270	79348	Medium	13763.7	2	0.749	1			0			0	0	1	65	50.98	42.76
2000	352350	ITATINGA	271	14229	Medium	3598.54	1	0.642	0			0			0	0	4	455	106.11	42.95
2000	352360	ITIRAPINA	272	11604	Medium	4778.54	2	0.706	1			1			29.73	19.82	3	247	129.91	19.77
2000	352370	ITIRAPUÃ	273	5647	Small	3721.24	1	0.652	0			0			0	30.55	4	588	192.42	48.11
2000	352380	ITOBI	274	6817	Small	3785.87	1	0.646	2			2			100	59.04	5	303	117.6	34.84
2000	352390	ITU	275	132736	Big	11157.4	2	0.748	8			8			20.79	9.53	2	28	43.67	16.73
2000	352400	ITUPEVA	276	22939	Medium	14157.1	2	0.736	1			0			0	0	2	44	254.92	50.69
2000	352410	ITUVERAVA	277	34895	Medium	6545.44	2	0.724	2			2			19.77	13.18	4	241	191.01	77.24
2000	352420	JABORANDI	278	6544	Small	6588.87	1	0.623	1			0			0	100	4	284	64.39	104.01
2000	352430	JABOTICABAL	279	66075	Medium	8780.78	2	0.734	1			1			5.22	5.22	2	82	65.85	33.84
2000	352440	JACAREÍ	280	170356	Big	13245.7	2	0.72	1			1			2.03	2.03	2	64	35.35	26.78
2000	352450	JACI	281	3339	Small	6169.89	1	0.672	0			0			0	0	3	326	131.36	16.42
2000	352460	JACUPIRANGA	282	16475	Medium	3255.34	1	0.675	1			1			20.94	31.41	5	503	75.29	55.36
2000	352470	JAGUARIÚNA	283	28151	Medium	29875.8	2	0.738	0			0			0	0	1	16	86.41	43.2
2000	352480	JALES	284	46087	Medium	5988.34	2	0.707	0			0			0	0	3	269	213.31	66.66
2000	352490	JAMBEIRO	285	3528	Small	45618	1	0.673	1			1			97.79	97.79	2	94	24.92	16.61
2000	352500	JANDIRA	286	83518	Medium	5694.62	1	0.691	4			4			16.52	13.77	2	47	262.84	53.28
2000	352510	JARDINÓPOLIS	287	25177	Medium	6061.36	2	0.708	1			1			13.7	13.7	4	163	95.02	43.19
2000	352520	JARINU	288	13784	Medium	5159.65	2	0.702	0			0			0	0	2	99	58.59	28.21
2000	352530	JAÚ	289	109965	Big	6395.65	2	0.738	1			0			0	0	1	135	217.49	53.91
2000	352540	JERIQUARA	290	3098	Small	7462.04	1	0.641	1			1			100	92.8	5	479	112.11	44.84
2000	352550	JOANÓPOLIS	291	10256	Medium	3456.89	1	0.683	2			0			0	0	5	419	61.03	20.34
2000	352560	JOÃO RAMALHO	292	3996	Small	5315.35	1	0.631	1			1			86.34	100	4	406	68.29	39.02
2000	352570	JOSÉ BONIFÁCIO	293	27106	Medium	6394.84	2	0.711	0			0			0	0	3	307	135.05	32.94
2000	352580	JÚLIO MESQUITA	294	4027	Small	3014.96	1	0.637	1			1			85.67	85.67	4	606	7.76	62.11
2000	352585	JUMIRIM	295	1998	Small	6908.41	1	0.663	3			1			100	86.34	3	209	30.21	15.11
2000	352590	JUNDIAÍ	296	296127	Big	15512.1	2	0.79	0			0			0	0	1	26	84.72	41.9
2000	352600	JUNQUEIRÓPOLIS	297	15447	Medium	4877.36	1	0.658	1			0			0	22.33	3	437	96.69	52.31
2000	352610	JUQUIÁ	298	19667	Medium	3092.48	1	0.651	5			4			70.17	61.4	5	571	48.34	35.81
2000	352620	JUQUITIBA	299	22999	Medium	5686.38	1	0.639	0			0			0	45	2	63	48.67	37.68
2000	352630	LAGOINHA	300	5357	Small	3178.18	1	0.612	0			0			0	0	5	635	114.6	18.09
2000	352640	LARANJAL PAULISTA	301	21807	Medium	6854.61	2	0.718	1			0			0	0	4	234	55.76	66.64
2000	352650	LAVÍNIA	302	5027	Small	6491.76	1	0.649	1			1			68.63	91.51	3	434	68.93	40.21
2000	352660	LAVRINHAS	303	6096	Small	3021.04	1	0.617	2			1			56.59	47.16	5	388	138.8	66.09
2000	352670	LEME	304	86259	Medium	5819.27	2	0.7	4			4			16	55.33	5	196	57.29	31.05
2000	352680	LENÇÓIS PAULISTA	305	56377	Medium	9963.77	2	0.716	0			0			0	0	1	139	87.83	28.41
2000	352690	LIMEIRA	306	245497	Big	9524.01	2	0.726	0			0			0	0	1	100	50.35	33.75
2000	352700	LINDÓIA	307	5476	Small	5794.37	2	0.715	1			0			0	0	3	161	95.18	61.59
2000	352710	LINS	308	62176	Medium	7298.32	2	0.746	1			0			0	32.37	3	165	50.85	35.07
2000	352720	LORENA	309	74970	Medium	6461.69	2	0.708	1			1			4.6	3.07	4	178	81.96	59.68
2000	352725	LOURDES	310	2194	Small	4588.04	1	0.606	1			1			100	100	4	533	86.71	72.25
2000	352730	LOUVEIRA	311	19019	Medium	27587.7	2	0.712	0			0			0	0	1	46	51.87	40.53
2000	352740	LUCÉLIA	312	16714	Medium	5229.81	1	0.669	1			0			0	41.28	4	322	112.03	66.57
2000	352750	LUCIANÓPOLIS	313	2186	Small	4544.54	1	0.598	1			0			0	0	4	558	66.84	26.74
2000	352760	LUÍS ANTÔNIO	314	7669	Small	53970.3	1	0.691	2			1			44.99	44.99	2	43	41.3	41.3
2000	352770	LUIZIÂNIA	315	3874	Small	4183.63	1	0.624	1			1			89.06	100	4	545	76.66	48.78
2000	352780	LUPÉRCIO	316	3791	Small	4977.34	1	0.609	1			1			91.01	91.01	4	489	24.23	16.16
2000	352790	LUTÉCIA	317	2738	Small	5085.02	1	0.635	0			0			0	100	3	523	31.32	83.51
2000	352800	MACATUBA	318	17839	Medium	12059.4	1	0.657	2			1			19.34	19.34	3	153	171.6	94.03
2000	352810	MACAUBAL	319	7012	Small	4945.26	1	0.674	0			0			0	0	3	582	313.17	64.06
2000	352820	MACEDÔNIA	320	3448	Small	4316.72	1	0.614	0			0			0	0	3	522	104.09	59.48
2000	352830	MAGDA	321	3444	Small	4739.05	1	0.672	1			0			0	0	3	375	120.19	24.04
2000	352840	MAIRINQUE	322	34046	Medium	8521.76	1	0.688	1			1			10.13	6.76	2	59	73.12	41.92
2000	352850	MAIRIPORÃ	323	55300	Medium	5385.53	2	0.751	5			4			24.95	17.68	2	62	51.1	16.83
2000	352860	MANDURI	324	6953	Small	3727.63	1	0.66	0			0			0	0	4	499	103.47	36.95
2000	352870	MARABÁ PAULISTA	325	3763	Small	5737.08	1	0.571	1			1			91.68	100	3	482	171.48	0
2000	352880	MARACAÍ	326	12838	Medium	10298	1	0.651	0			0			0	0	3	299	84.72	43.65
2000	352885	MARAPOAMA	327	2056	Small	10036.6	1	0.622	9			0			0	0	3	265	154.64	64.43
2000	352890	MARIÁPOLIS	328	3721	Small	3484.1	1	0.601	0			0			0	0	4	621	131.29	43.76
2000	352900	MARÍLIA	329	188691	Big	7227.11	2	0.746	8			7			12.8	13.41	3	150	40.37	38.61
2000	352910	MARINÓPOLIS	330	2329	Small	4295.28	1	0.607	1			1			100	98.75	4	583	101.16	14.45
2000	352920	MARTINÓPOLIS	331	22484	Medium	4620.08	1	0.651	1			0			0	20.46	3	436	148.84	57.03
2000	352930	MATÃO	332	72109	Medium	30830.5	2	0.701	1			0			0	0	1	131	108.69	68.34
2000	352940	MAUÁ	333	375055	Big	9078.67	1	0.682	60			57			52.43	34.95	2	60	50.88	38.87
2000	352950	MENDONÇA	334	3195	Small	4454.16	1	0.69	3			1			100	89.98	3	372	95.89	61.64
2000	352960	MERIDIANO	335	3396	Small	4428.98	1	0.617	0			0			0	0	3	528	114.37	71.48
2000	352965	MESÓPOLIS	336	2016	Small	5578.2	1	0.596	1			1			100	85.57	3	550	181.54	60.51
2000	352970	MIGUELÓPOLIS	337	19646	Medium	6744.46	1	0.678	2			1			17.56	17.56	4	208	120.83	73.94
2000	352980	MINEIROS DO TIETÊ	338	12268	Medium	3986.26	1	0.687	0			0			0	0	4	487	8.75	20.41
2000	353000	MIRA ESTRELA	339	22123	Medium	2578.11	1	0.633	4			3			46.78	51.98	5	480	40.57	10.7
2000	352990	MIRACATU	340	2517	Small	4658.46	1	0.613	0			0			0	0	4	563	203.21	37.04
2000	353010	MIRANDÓPOLIS	341	25594	Medium	4692.11	1	0.68	2			1			13.48	17.97	4	297	60.93	25.29
2000	353020	MIRANTE DO PARANAPANEMA	342	16364	Medium	2787.13	1	0.627	0			0			0	100	4	605	33.85	28.21
2000	353030	MIRASSOL	343	46157	Medium	6895.82	2	0.71	2			2			14.95	14.95	3	181	94.89	59.46
2000	353040	MIRASSOLÂNDIA	344	3771	Small	3826.35	1	0.597	1			0			0	0	3	425	97.48	24.37
2000	353050	MOCOCA	345	67167	Medium	6427.15	1	0.694	1			1			5.14	20.55	2	120	84.59	75.2
2000	353060	MOGI DAS CRUZES	346	339194	Big	7542.97	2	0.734	2			0			0	0	2	54	51.68	17.41
2000	353070	MOGI GUAÇU	347	123782	Big	9276.76	2	0.719	0			0			0	56.67	1	125	112.67	50.28
2000	353080	MOJI MIRIM	348	83501	Medium	10555.4	2	0.745	2			2			8.26	33.05	1	68	73.53	49.02
2000	353090	MOMBUCA	349	2979	Small	4124.33	1	0.684	1			1			100	77.21	4	325	159.71	12.29
2000	353100	MONÇÕES	350	1928	Small	4219.72	1	0.632	0			0			0	0	4	539	115.68	38.56
2000	353110	MONGAGUÁ	351	29998	Medium	4798.31	1	0.699	0			0			0	0	2	57	64.13	26.02
2000	353120	MONTE ALEGRE DO SUL	352	6307	Small	7480.84	2	0.71	2			1			54.7	36.47	4	154	44.94	31.46
2000	353130	MONTE ALTO	353	44967	Medium	7190.35	2	0.718	0			0			0	0	3	169	72.73	50.98
2000	353140	MONTE APRAZÍVEL	354	18504	Medium	5176.36	2	0.706	2			1			18.64	12.43	3	317	198.06	39.9
2000	353150	MONTE AZUL PAULISTA	355	20112	Medium	7574.64	2	0.707	1			0			0	0	4	219	77.09	46.92
2000	353160	MONTE CASTELO	356	4029	Small	3621.01	1	0.639	2			1			85.63	85.63	4	593	137.43	98.17
2000	353180	MONTE MOR	357	3180	Small	9263.61	1	0.674	1			1			100	100	4	474	18.26	13.7
2000	353170	MONTEIRO LOBATO	358	34192	Medium	5095.07	1	0.673	0			0			0	0	2	90	25.3	9.13
2000	353190	MORRO AGUDO	359	24500	Medium	10860.7	1	0.688	1			1			14.08	14.08	2	87	122.06	68.66
2000	353200	MORUNGABA	360	10757	Medium	9456.48	2	0.716	0			0			0	0	2	66	38.98	7.09
2000	353205	MOTUCA	361	3837	Small	15824.8	1	0.64	0			0			0	0	3	311	37.24	27.93
2000	353210	MURUTINGA DO SUL	362	3477	Small	5338.15	1	0.65	1			1			99.22	100	3	475	107.66	19
2000	353215	NANTES	363	2157	Small	5102.82	1	0.609	1			1			100	100	4	540	16.39	49.18
2000	353220	NARANDIBA	364	4178	Small	4210.95	1	0.6	2			2			100	100	4	564	9.48	18.96
2000	353230	NATIVIDADE DA SERRA	365	6908	Small	2763.66	1	0.603	0			0			0	0	5	639	21.48	8.59
2000	353240	NAZARÉ PAULISTA	366	12183	Medium	3650.31	1	0.639	0			0			0	0	5	413	149.15	41.95
2000	353250	NEVES PAULISTA	367	8601	Small	4170.82	2	0.7	0			0			0	0	3	345	375.34	74.47
2000	353260	NHANDEARA	368	9643	Small	4674.44	1	0.698	0			0			0	0	3	353	119.8	34.23
2000	353270	NIPOÃ	369	3539	Small	3927.93	1	0.638	0			0			0	0	4	580	430.4	54.95
2000	353280	NOVA ALIANÇA	370	4322	Small	4704.72	1	0.672	0			0			0	0	3	233	72.95	61.73
2000	353282	NOVA CAMPINA	371	5955	Small	7344.74	1	0.596	1			1			57.93	100	5	518	147.16	66.89
2000	353284	NOVA CANAÃ PAULISTA	372	2346	Small	4451.66	1	0.59	1			1			100	98.04	3	610	172.91	67.24
2000	353286	NOVA CASTILHO	373	972	Small	9185.9	1	0.584	0			0			0	0	4	468	151.06	0
2000	353290	NOVA EUROPA	374	7553	Small	5458.28	1	0.68	0			0			0	0	3	339	52.18	37.95
2000	353300	NOVA GRANADA	375	17354	Medium	5960.7	1	0.663	0			0			0	0	3	319	205.52	82.93
2000	353310	NOVA GUATAPORANGA	376	2138	Small	2943.86	1	0.589	1			1			100	100	3	627	86.63	24.75
2000	353320	NOVA INDEPENDÊNCIA	377	2249	Small	5634.69	1	0.584	1			1			100	100	3	596	111.11	13.89
2000	353330	NOVA LUZITÂNIA	378	3305	Small	4212.6	1	0.587	0			0			0	0	3	330	182.56	0
2000	353340	NOVA ODESSA	379	2787	Small	3826.09	1	0.645	1			1			100	100	4	577	113.77	37.82
2000	353325	NOVAIS	380	39392	Medium	10724.7	2	0.712	0			0			0	0	1	80	57.14	70.99
2000	353350	NOVO HORIZONTE	381	31951	Medium	6437.95	1	0.691	2			2			21.6	25.19	3	160	188.71	79.74
2000	353360	NUPORANGA	382	6426	Small	10782.2	1	0.695	0			0			0	0	3	190	159.65	14.51
2000	353370	OCAUÇU	383	4531	Small	4506.44	1	0.663	0			0			0	0	4	496	44.22	36.85
2000	353380	ÓLEO	384	2882	Small	4369.68	1	0.606	0			0			0	0	3	613	84.03	46.69
2000	353390	OLÍMPIA	385	45904	Medium	7217.52	2	0.718	0			0			0	0	4	179	68.53	57
2000	353400	ONDA VERDE	386	2979	Small	11418.4	1	0.63	0			0			0	0	3	193	81.47	61.1
2000	353410	ORIENTE	387	5586	Small	3339.61	1	0.667	0			0			0	61.76	3	514	44.75	44.75
2000	353420	ORINDIÚVA	388	3916	Small	8428.18	1	0.687	0			0			0	0	3	176	27.99	27.99
2000	353430	ORLÂNDIA	389	35959	Medium	10872	2	0.714	1			1			9.59	25.58	1	93	121.88	46.74
2000	353440	OSASCO	390	659604	Big	13187.9	2	0.736	0			0			0	0	2	22	37.65	27.42
2000	353450	OSCAR BRESSANE	391	2388	Small	4372.04	1	0.678	1			1			100	100	3	497	73.45	41.97
2000	353460	OSVALDO CRUZ	392	30459	Medium	6493.57	2	0.701	0			0			0	18.88	4	251	114.33	65.33
2000	353470	OURINHOS	393	96291	Medium	7224.48	2	0.712	1			1			3.58	8.36	3	177	73.3	39.36
2000	353480	OURO VERDE	394	5716	Small	3377.69	1	0.661	0			0			0	0	3	203	19.09	36.23
2000	353475	OUROESTE	395	6755	Small	47266.8	1	0.566	1			1			51.07	51.07	3	608	67.93	19.09
2000	353490	PACAEMBU	396	11023	Medium	3507.7	1	0.655	0			0			0	46.95	3	466	322.65	45.13
2000	353500	PALESTINA	397	8585	Small	5464.91	1	0.656	0			0			0	0	3	418	76.14	45.12
2000	353510	PALMARES PAULISTA	398	10426	Medium	3300.31	1	0.635	0			0			0	0	4	340	246.14	115.83
2000	353520	PALMEIRA D'OESTE	399	10126	Medium	4420.06	1	0.653	0			0			0	0	3	473	242	54.64
2000	353530	PALMITAL	400	20179	Medium	9240.74	2	0.739	3			3			51.29	42.74	3	145	152.15	55.2
2000	353540	PANORAMA	401	13001	Medium	4063.44	1	0.688	0			0			0	0	5	433	31.18	51.96
2000	353550	PARAGUAÇU PAULISTA	402	39536	Medium	4932.1	1	0.678	6			6			52.36	27.63	3	274	91.57	52.92
2000	353560	PARAIBUNA	403	13722	Medium	3819.94	1	0.661	3			3			75.43	100	5	246	38.7	8.15
2000	353570	PARAÍSO	404	6045	Small	5731.7	1	0.65	0			0			0	0	3	197	158.82	68.07
2000	353580	PARANAPANEMA	405	12059	Medium	5562.58	1	0.669	1			1			28.61	23.84	5	147	46.05	46.05
2000	353590	PARANAPUÃ	406	3875	Small	4776.56	1	0.652	1			1			89.03	89.03	4	440	155.4	116.55
2000	353600	PARAPUÃ	407	10376	Medium	5097.9	1	0.636	0			0			0	66.5	4	452	214.89	74.96
2000	353610	PARDINHO	408	4492	Small	6602.7	1	0.662	0			0			0	0	4	323	23.24	15.49
2000	353620	PARIQUERA.AÇU	409	17601	Medium	4667.42	1	0.655	3			3			58.8	84.94	4	370	48.15	31.4
2000	353625	PARISI	410	1710	Small	4617.93	1	0.619	1			1			100	100	4	531	113.64	56.82
2000	353630	PATROCÍNIO PAULISTA	411	11037	Medium	6109.62	1	0.673	0			0			0	36.47	4	278	344.73	94.28
2000	353640	PAULICÉIA	412	4370	Small	3610.85	1	0.644	0			0			0	100	5	462	81.08	67.57
2000	353650	PAULÍNIA	413	49246	Medium	93963.7	2	0.776	0			0			0	0	1	13	77.47	24.62
2000	353657	PAULISTÂNIA	414	1617	Small	3934.52	1	0.656	0			0			0	0	4	570	72.86	0
2000	353660	PAULO DE FARIA	415	8692	Small	5740.03	1	0.675	0			0			0	0	3	400	238.18	74.43
2000	353670	PEDERNEIRAS	416	35705	Medium	6067.78	1	0.671	0			0			0	0	3	211	99.89	38.27
2000	353680	PEDRA BELA	417	5153	Small	3049.91	1	0.618	0			0			0	0	5	530	63.63	31.81
2000	353690	PEDRANÓPOLIS	418	2739	Small	5166.01	1	0.603	0			0			0	0	3	421	83.72	65.12
2000	353700	PEDREGULHO	419	15572	Medium	5430.88	1	0.655	0			0			0	0	4	285	92.72	42.97
2000	353710	PEDREIRA	420	35346	Medium	5964.4	2	0.722	2			2			19.52	14.64	4	174	93.74	53.83
2000	353715	PEDRINHAS PAULISTA	421	2597	Small	13803.7	2	0.713	1			1			100	44.28	1	69	0	0
2000	353720	PEDRO DE TOLEDO	422	7449	Small	3102.3	1	0.644	3			3			100	100	5	432	22.81	15.2
2000	353730	PENÁPOLIS	423	54133	Medium	6161.23	2	0.721	2			2			12.75	33.99	3	236	77.9	34.92
2000	353740	PEREIRA BARRETO	424	24868	Medium	8244.86	1	0.669	0			0			0	69.37	3	172	166.85	47.67
2000	353750	PEREIRAS	425	5860	Small	5204.51	1	0.687	0			0			0	0	4	422	50.67	23.03
2000	353760	PERUÍBE	426	45884	Medium	4762.81	2	0.702	0			0			0	41.35	2	37	68.42	27.5
2000	353770	PIACATU	427	4736	Small	4311.97	1	0.641	1			1			72.85	97.13	3	517	83.49	89.92
2000	353780	PIEDADE	428	40434	Medium	5024.63	1	0.68	1			1			8.53	14.22	5	412	161.29	48.67
2000	353790	PILAR DO SUL	429	25788	Medium	4866.68	1	0.655	0			0			0	31.22	5	505	130.22	51.77
2000	353800	PINDAMONHANGABA	430	121904	Big	10233.1	2	0.71	8			8			22.64	21.23	2	114	53.12	24.12
2000	353810	PINDORAMA	431	13803	Medium	5149.68	1	0.67	0			0			0	0	3	302	212.94	83.51
2000	353820	PINHALZINHO	432	11229	Medium	3319.43	1	0.67	0			0			0	0	4	471	26.28	31.54
2000	353830	PIQUEROBI	433	3420	Small	4188.66	1	0.637	1			1			100	84.06	3	551	172.71	77.72
2000	353850	PIQUETE	434	15437	Medium	2980.48	1	0.685	0			0			0	0	4	492	77.5	73.53
2000	353860	PIRACAIA	435	21310	Medium	4033.39	1	0.689	0			0			0	0	5	314	82.34	26.97
2000	353870	PIRACICABA	436	319104	Big	10034.8	2	0.759	20			5			5.41	5.41	1	49	22.87	18.13
2000	353880	PIRAJU	437	27009	Medium	5343.01	2	0.704	8			8			100	63.87	3	308	68.75	24.33
2000	353890	PIRAJUÍ	438	17505	Medium	4110.49	1	0.675	0			0			0	0	5	362	105.23	61
2000	353900	PIRANGI	439	10251	Medium	4903.65	2	0.717	0			0			0	0	3	268	66.23	22.08
2000	353910	PIRAPORA DO BOM JESUS	440	11688	Medium	4962.43	1	0.659	1			1			29.52	29.52	2	96	33.32	18.51
2000	353920	PIRAPOZINHO	441	22455	Medium	6892.61	1	0.69	3			3			46.09	46.09	3	348	31.5	37.5
2000	353930	PIRASSUNUNGA	442	66015	Medium	7984.05	2	0.738	0			0			0	0	1	130	57.54	41.17
2000	353940	PIRATININGA	443	10227	Medium	4516.45	2	0.716	0			0			0	0	3	289	92.18	36.31
2000	353950	PITANGUEIRAS	444	31091	Medium	6263.22	1	0.663	1			1			11.1	11.1	4	224	68.76	26.25
2000	353960	PLANALTO	445	3080	Small	5002.62	1	0.683	1			1			100	100	3	477	34.9	43.63
2000	353970	PLATINA	446	3031	Small	5738.78	1	0.614	0			0			0	94.85	4	562	22.42	22.42
2000	353980	POÁ	447	89236	Medium	7448.49	1	0.697	2			2			7.73	6.44	4	152	52.45	30.5
2000	353990	POLONI	448	4839	Small	4569.51	1	0.695	0			0			0	0	3	442	152.21	35.51
2000	354000	POMPÉIA	449	16671	Medium	9388.1	1	0.699	4			4			82.78	89.68	4	171	131.85	44.52
2000	354010	PONGAÍ	450	3384	Small	4632.31	1	0.694	0			0			0	0	4	508	29.11	36.39
2000	354020	PONTAL	451	29833	Medium	7158.35	2	0.72	0			0			0	0	2	127	74.74	31.03
2000	354025	PONTALINDA	452	3348	Small	4248.43	1	0.56	1			1			100	85.87	3	615	104.36	66.41
2000	354030	PONTES GESTAL	453	2430	Small	5543.25	1	0.634	0			0			0	0	3	494	63.16	94.74
2000	354040	POPULINA	454	4300	Small	4090.57	1	0.619	0			0			0	0	4	542	241.4	72.42
2000	354050	PORANGABA	455	5890	Small	3688.77	1	0.652	0			0			0	0	5	464	35.34	44.17
2000	354060	PORTO FELIZ	456	47357	Medium	5950.83	1	0.687	5			5			36.43	23.07	4	143	107.74	97.19
2000	354070	PORTO FERREIRA	457	48650	Medium	7958.22	2	0.71	0			0			0	0	1	110	49.1	29.74
2000	354075	POTIM	458	13874	Medium	2546.11	1	0.616	3			3			74.6	74.6	5	430	214.31	72.49
2000	354080	POTIRENDABA	459	11999	Medium	4164.09	1	0.694	2			2			57.5	38.34	3	443	77.18	41.56
2000	354085	PRACINHA	460	1373	Small	3690.75	1	0.546	1			1			100	100	4	603	59.29	19.76
2000	354090	PRADÓPOLIS	461	13196	Medium	16664.2	1	0.686	1			1			26.14	26.14	2	129	24.9	11.07
2000	354100	PRAIA GRANDE	462	168434	Big	5470.15	2	0.732	0			0			0	10.24	2	25	18.72	33.8
2000	354105	PRATÂNIA	463	3771	Small	4341.74	1	0.688	0			0			0	0	4	379	66.23	9.46
2000	354110	PRESIDENTE ALVES	464	3895	Small	4716.14	1	0.65	0			0			0	0	4	498	114.12	85.59
2000	354120	PRESIDENTE BERNARDES	465	11816	Medium	3443.49	1	0.666	4			4			100	100	3	365	187.92	82.85
2000	354130	PRESIDENTE EPITÁCIO	466	37537	Medium	4663.97	1	0.689	5			5			45.95	47.49	4	256	125.86	98.77
2000	354140	PRESIDENTE PRUDENTE	467	185340	Big	8698.35	2	0.768	4			4			7.45	11.17	1	88	52.94	33.64
2000	354150	PRESIDENTE VENCESLAU	468	35327	Medium	4633.93	2	0.725	5			5			48.83	48.83	3	306	159	43.22
2000	354160	PROMISSÃO	469	31373	Medium	7028.42	1	0.673	0			0			0	0	4	228	79.02	34.44
2000	354165	QUADRA	470	2384	Small	6635.84	1	0.623	0			0			0	0	4	313	34.64	46.19
2000	354170	QUATÁ	471	12854	Medium	7285.3	1	0.677	3			3			80.52	80.52	4	342	40.31	40.31
2000	354180	QUEIROZ	472	2201	Small	4480.46	1	0.56	0			0			0	0	4	483	79.62	79.62
2000	354190	QUELUZ	473	8770	Small	3499.67	1	0.654	0			0			0	0	5	441	59.34	43.51
2000	354200	QUINTANA	474	4946	Small	3621.12	1	0.641	2			2			100	100	3	507	137.93	45.98
2000	354210	RAFARD	475	8980	Small	7085.14	1	0.688	1			0			0	0	4	144	56.84	52.78
2000	354220	RANCHARIA	476	28928	Medium	5999.82	1	0.67	5			4			47.7	37.77	4	318	109.31	65.81
2000	354230	REDENÇÃO DA SERRA	477	3571	Small	3132.48	1	0.597	1			1			96.61	96.61	4	623	73.64	0
2000	354240	REGENTE FEIJÓ	478	17132	Medium	5546.63	1	0.69	0			0			0	0	3	294	68.76	31.59
2000	354250	REGINÓPOLIS	479	5028	Small	4844.38	1	0.671	0			0			0	0	4	397	47.53	17.83
2000	354260	REGISTRO	480	49337	Medium	4442.41	1	0.689	6			6			41.96	50.11	4	309	42.14	27.39
2000	354270	RESTINGA	481	5155	Small	5086.53	1	0.611	1			1			66.93	78.08	4	356	42.46	70.77
2000	354280	RIBEIRA	482	3706	Small	2209.91	1	0.581	1			1			93.09	93.09	5	642	35.52	17.76
2000	354290	RIBEIRÃO BONITO	483	11044	Medium	4167.75	1	0.676	0			0			0	0	3	429	140.72	65.87
2000	354300	RIBEIRÃO BRANCO	484	18539	Medium	2489.77	1	0.547	4			4			74.44	86.84	5	629	140.75	60.32
2000	354310	RIBEIRÃO CORRENTE	485	3707	Small	5833.01	1	0.617	1			1			93.07	93.07	5	519	128.44	73.39
2000	354320	RIBEIRÃO DO SUL	486	4446	Small	5193.45	1	0.624	0			0			0	51.73	4	526	32.83	19.7
2000	354323	RIBEIRÃO DOS ÍNDIOS	487	2217	Small	4714.69	1	0.574	1			1			100	100	3	617	36.63	61.05
2000	354325	RIBEIRÃO GRANDE	488	7828	Small	4729.51	1	0.599	2			2			88.15	88.15	5	525	93.8	36.48
2000	354330	RIBEIRÃO PIRES	489	108121	Big	6249.09	2	0.726	0			0			0	28.72	2	55	37.02	21.35
2000	354340	RIBEIRÃO PRETO	490	473276	Big	10848.6	2	0.787	5			1			0.73	0.61	1	39	43.86	17.47
2000	354360	RIFAINA	491	8070	Small	2932.73	1	0.565	0			0			0	71.25	5	643	220.97	18.52
2000	354370	RINCÃO	492	3589	Small	3833.24	1	0.65	0			0			0	64.08	5	215	64.81	51.04
2000	354380	RINÓPOLIS	493	10729	Medium	4131.92	1	0.643	0			0			0	0	4	270	44.23	99.85
2000	354390	RIO CLARO	494	9836	Small	3505.07	1	0.649	1			0			0	0	4	444	120.33	26.95
2000	354400	RIO DAS PEDRAS	495	163551	Big	9669.86	2	0.763	0			1			0	1.76	1	75	25.86	39.48
2000	354410	RIO GRANDE DA SERRA	496	24787	Medium	6412.97	1	0.695	0			0			0	0	1	132	113.71	24.93
2000	354420	RIOLÂNDIA	497	38500	Medium	3782.27	1	0.631	0			0			0	0	2	124	24.93	43.26
2000	354350	RIVERSUL	498	7402	Small	4516.85	1	0.655	0			0			0	77.68	4	408	141.57	69.32
2000	354425	ROSANA	499	22287	Medium	10678.6	1	0.694	2			3			46.44	51.6	3	175	136.7	26.29
2000	354430	ROSEIRA	500	8223	Small	6863.55	1	0.636	0			0			0	0	4	262	129.18	62.36
2000	354440	RUBIÁCEA	501	2375	Small	12117.5	1	0.643	1			1			100	96.84	3	403	28.05	14.03
2000	354450	RUBINÉIA	502	2617	Small	4826.6	1	0.663	1			1			100	87.89	3	401	160.64	20.08
2000	354460	SABINO	503	4846	Small	5921.21	1	0.678	0			0			0	0	4	439	56.43	56.43
2000	354470	SAGRES	504	2334	Small	4483.41	1	0.565	0			0			0	0	3	546	169.9	97.09
2000	354480	SALES	505	3914	Small	4616.34	1	0.652	0			0			0	0	3	450	145.79	46.39
2000	354490	SALES OLIVEIRA	506	8623	Small	7254	2	0.7	1			1			40.01	80.02	3	214	56.57	23.29
2000	354500	SALESÓPOLIS	507	14780	Medium	4204.87	1	0.668	0			0			0	0	5	320	96.69	45.93
2000	354510	SALMOURÃO	508	4492	Small	3594.37	1	0.601	0			0			0	0	4	541	254.24	117.34
2000	354515	SALTINHO	509	5373	Small	7105.22	2	0.748	0			0			0	0	1	116	40.04	10.01
2000	354520	SALTO	510	96348	Medium	9319.97	2	0.714	0			0			0	0	1	97	29.08	25.98
2000	354530	SALTO DE PIRAPORA	511	33783	Medium	6481.79	1	0.656	2			2			20.42	20.42	4	222	109.55	35.83
2000	354540	SALTO GRANDE	512	6960	Small	5683.36	1	0.667	0			0			0	0	5	304	119	64.91
2000	354550	SANDOVALINA	513	2821	Small	24034.5	1	0.62	1			1			100	100	3	360	0	38.02
2000	354560	SANTA ADÉLIA	514	12655	Medium	5104.39	1	0.683	0			0			0	0	3	213	278.59	190.97
2000	354570	SANTA ALBERTINA	515	5396	Small	4282.37	2	0.703	0			0			0	0	3	529	495.83	83.37
2000	354580	SANTA BÁRBARA D'OESTE	516	171657	Big	6365.76	2	0.706	0			0			0	0	3	146	47.55	33.06
2000	354600	SANTA BRANCA	517	22317	Medium	4984.08	1	0.68	4			4			61.84	61.84	4	295	369.32	111.05
2000	354610	SANTA CLARA D'OESTE	518	2248	Small	4749	1	0.623	0			0			0	0	3	538	190.11	50.7
2000	354620	SANTA CRUZ DA CONCEIÇÃO	519	3326	Small	6277.03	2	0.714	0			0			0	0	3	310	33.87	16.93
2000	354625	SANTA CRUZ DA ESPERANÇA	520	1774	Small	6538.19	1	0.674	0			0			0	0	3	458	18.12	36.23
2000	354630	SANTA CRUZ DAS PALMEIRAS	521	25205	Medium	4033.29	1	0.686	1			1			13.69	13.69	5	253	51.83	49.18
2000	354640	SANTA CRUZ DO RIO PARDO	522	38920	Medium	7884.84	2	0.714	0			0			0	44.32	3	254	57.82	40.77
2000	354650	SANTA ERNESTINA	523	5411	Small	3394.69	1	0.654	0			0			0	0	5	383	7.26	21.77
2000	354660	SANTA FÉ DO SUL	524	26968	Medium	7312.6	2	0.721	4			4			51.17	42.64	4	282	214.7	49.71
2000	354670	SANTA GERTRUDES	525	15146	Medium	6846.18	1	0.685	1			1			22.78	22.78	3	182	9.63	24.08
2000	354680	SANTA ISABEL	526	43543	Medium	5275.28	1	0.678	2			2			15.85	11.88	5	184	73.06	36.11
2000	354690	SANTA LÚCIA	527	8143	Small	3980.3	1	0.683	0			0			0	0	3	384	128.84	79.29
2000	354700	SANTA MARIA DA SERRA	528	4586	Small	5065.91	1	0.657	0			0			0	0	4	291	38.76	31.01
2000	354710	SANTA MERCEDES	529	2527	Small	3346.42	1	0.613	1			1			100	100	4	585	95.95	106.61
2000	354750	SANTA RITA DO PASSA QUATRO	530	1905	Small	4025.98	1	0.661	0			0			0	0	3	592	113.21	51.15
2000	354740	SANTA RITA D'OESTE	531	63508	Medium	11040.9	3	0.848	1			1			5.43	9.05	2	5	17.02	27.2
2000	354760	SANTA ROSA DE VITERBO	532	2779	Small	5970.5	1	0.608	1			1			100	82.76	3	186	49.37	26.53
2000	354765	SANTA SALETE	533	25442	Medium	5777.66	2	0.765	0			0			0	0	3	470	306.91	17.57
2000	354720	SANTANA DA PONTE PENSA	534	20660	Medium	7119.03	1	0.692	0			0			0	8.35	4	227	38.32	50.31
2000	354730	SANTANA DE PARNAÍBA	535	1320	Small	5914.89	1	0.627	1			1			100	100	3	584	210.9	14.82
2000	354770	SANTO ANASTÁCIO	536	21373	Medium	4166.97	1	0.671	3			3			48.43	43.04	3	414	100.84	56.18
2000	354780	SANTO ANDRÉ	537	630073	Big	11422.8	2	0.781	1			1			0.55	5.02	2	27	23.72	17.6
2000	354790	SANTO ANTÔNIO DA ALEGRIA	538	5725	Small	4535.67	1	0.673	0			0			0	20.09	4	556	162.13	52.3
2000	354800	SANTO ANTÔNIO DE POSSE	539	15231	Medium	6566	2	0.702	0			0			0	0	5	148	21.06	13.4
2000	354805	SANTO ANTÔNIO DO ARACANGUÁ	540	6519	Small	10156.2	1	0.633	0			0			0	0	3	240	25.59	30.71
2000	354810	SANTO ANTÔNIO DO JARDIM	541	6362	Small	5254.39	1	0.654	0			0			0	72.3	3	446	122.55	147.06
2000	354820	SANTO ANTÔNIO DO PINHAL	542	6095	Small	4192.29	1	0.684	2			2			100	100	5	238	119.39	45.48
2000	354830	SANTO EXPEDITO	543	2359	Small	3142.86	1	0.631	1			1			100	97.5	3	611	34.32	34.32
2000	354840	SANTÓPOLIS DO AGUAPEÍ	544	3643	Small	5491.29	1	0.601	2			2			100	100	3	557	183.25	61.08
2000	354850	SANTOS	545	408748	Big	11016.8	3	0.835	1			1			0.84	30.81	2	4	26.22	19.15
2000	354860	SÃO BENTO DO SAPUCAÍ	546	9655	Small	3292.34	1	0.65	0			0			0	0	4	509	97.46	82.69
2000	354870	SÃO BERNARDO DO CAMPO	547	723132	Big	15534.6	2	0.778	16			16			7.63	36.82	1	18	21	14.3
2000	354880	SÃO CAETANO DO SUL	548	133321	Big	24923.1	3	0.855	1			1			2.59	2.16	1	8	38.55	27.29
2000	354890	SÃO CARLOS	549	187122	Big	10197.4	2	0.759	4			4			7.37	11.68	1	86	57.01	26.25
2000	354900	SÃO FRANCISCO	550	2739	Small	4507.96	1	0.62	1			1			100	100	3	602	135.79	58.2
2000	354910	SÃO JOÃO DA BOA VISTA	551	77613	Medium	9264.88	2	0.741	0			0			0	7.41	4	149	158.53	62.66
2000	354920	SÃO JOÃO DAS DUAS PONTES	552	2530	Small	4113.02	1	0.66	0			0			0	0	4	591	285.06	45.61
2000	354925	SÃO JOÃO DE IRACEMA	553	1419	Small	7568.13	1	0.69	0			0			0	0	3	543	143.88	17.99
2000	354930	SÃO JOÃO DO PAU D'ALHO	554	2210	Small	4833.3	1	0.602	0			0			0	78.05	3	553	111.61	133.93
2000	354940	SÃO JOAQUIM DA BARRA	555	42198	Medium	7213.03	2	0.713	0			0			0	0	4	191	137.23	80.18
2000	354950	SÃO JOSÉ DA BELA VISTA	556	8152	Small	5520.58	1	0.622	0			0			0	0	4	275	44.96	53.96
2000	354960	SÃO JOSÉ DO BARREIRO	557	4185	Small	2738.62	1	0.662	0			0			0	0	5	527	87.72	39.87
2000	354970	SÃO JOSÉ DO RIO PARDO	558	50167	Medium	8504.58	2	0.71	0			0			0	0	1	118	109.06	28.48
2000	354980	SÃO JOSÉ DO RIO PRETO	559	351944	Big	9294.18	2	0.777	2			2			1.96	1.31	1	52	71.7	33.39
2000	354990	SÃO JOSÉ DOS CAMPOS	560	515553	Big	24875.9	2	0.765	0			0			0	9.81	1	23	35.13	18.58
2000	354995	SÃO LOURENÇO DA SERRA	561	11287	Medium	5291.18	1	0.668	2			2			61.13	91.7	2	36	29.11	19.4
2000	355000	SÃO LUÍS DO PARAITINGA	562	10460	Medium	3167.52	1	0.652	3			3			98.95	98.95	4	614	114.4	17.6
2000	355010	SÃO MANUEL	563	36513	Medium	7829.76	1	0.693	1			1			9.45	6.3	4	248	82.39	62.69
2000	355020	SÃO MIGUEL ARCANJO	564	28955	Medium	4272.16	1	0.657	0			0			0	0	5	481	112.42	48
2000	355030	SÃO PAULO	565	9968485	Big	15286.8	3	0.807	159			159			5.5	4.63	1	12	21.28	12.16
2000	355040	SÃO PEDRO	566	25883	Medium	5220.34	2	0.717	0			0			0	0	1	105	56.36	53.11
2000	355050	SÃO PEDRO DO TURVO	567	6498	Small	5005.41	1	0.609	0			0			0	0	5	552	69.86	23.29
2000	355060	SÃO ROQUE	568	64682	Medium	7787.64	2	0.748	0			0			0	10.67	2	33	52.51	34.84
2000	355070	SÃO SEBASTIÃO	569	48596	Medium	32306.3	2	0.722	11			11			78.09	61.53	2	1	68.5	54.23
2000	355080	SÃO SEBASTIÃO DA GRAMA	570	11107	Medium	5413.49	1	0.657	1			1			31.06	31.06	5	286	492.69	46.19
2000	355090	SÃO SIMÃO	571	12952	Medium	5524.19	2	0.703	0			0			0	13.32	4	263	149.76	86.23
2000	355100	SÃO VICENTE	572	286848	Big	4002.38	2	0.711	1			1			1.2	13.23	2	103	29.33	26.73
2000	355110	SARAPUÍ	573	7356	Small	3390.52	1	0.68	0			0			0	0	5	567	56.16	38.88
2000	355120	SARUTAIÁ	574	3376	Small	3244.87	1	0.589	0			0			0	0	5	612	50.63	50.63
2000	355130	SEBASTIANÓPOLIS DO SUL	575	2532	Small	4575.42	1	0.631	0			0			0	0	3	501	160.8	30.15
2000	355140	SERRA AZUL	576	7720	Small	3681.77	1	0.64	1			1			44.69	44.69	4	420	103.19	29.48
2000	355160	SERRA NEGRA	577	29462	Medium	5323.02	1	0.655	2			2			23.42	19.52	4	276	104.06	51.64
2000	355150	SERRANA	578	22794	Medium	7821.29	2	0.762	0			0			0	0	2	95	110.32	46.25
2000	355170	SERTÃOZINHO	579	98140	Medium	9749.38	2	0.737	0			0			0	0	1	73	40.3	16.42
2000	355180	SETE BARRAS	580	13488	Medium	2870.4	1	0.594	2			2			51.16	72.47	5	598	21.37	5.34
2000	355190	SEVERÍNIA	581	14215	Medium	5725.11	2	0.702	0			0			0	0	4	366	33.56	64.32
2000	355200	SILVEIRAS	582	5503	Small	2923.89	1	0.639	2			2			100	100	5	628	93.46	56.07
2000	355210	SOCORRO	583	30933	Medium	4524.84	2	0.703	0			0			0	0	4	223	125.67	67.86
2000	355220	SOROCABA	584	466823	Big	11354.3	2	0.757	9			9			6.65	5.05	1	45	39.18	24.53
2000	355230	SUD MENNUCCI	585	8209	Small	5079.33	1	0.665	0			0			0	0	3	332	93.81	28.14
2000	355240	SUMARÉ	586	186205	Big	10176.4	1	0.691	0			0			0	0	2	91	28.94	23.71
2000	355255	SUZANÁPOLIS	587	195434	Big	11830.9	1	0.689	0			0			0	0	2	41	17.62	65.36
2000	355250	SUZANO	588	2842	Small	6030.15	1	0.619	0			0			0	0	3	575	250.54	8.9
2000	355260	TABAPUÃ	589	10381	Medium	4601.06	1	0.664	0			0			0	0	3	368	140.65	91.97
2000	355270	TABATINGA	590	13655	Medium	4855.77	1	0.674	1			1			25.27	21.05	4	478	78.42	83.48
2000	355280	TABOÃO DA SERRA	591	197550	Big	8587.59	2	0.724	1			1			1.75	1.75	2	34	22.87	17.62
2000	355290	TACIBA	592	5304	Small	22342.2	1	0.643	2			0			0	32.52	3	395	77.47	38.73
2000	355300	TAGUAÍ	593	7433	Small	5527.45	1	0.643	0			0			0	0	4	491	116.33	40.27
2000	355310	TAIAÇU	594	5654	Small	5088.52	1	0.655	1			1			61.02	81.36	3	427	16.92	22.56
2000	355320	TAIÚVA	595	5469	Small	4912.58	2	0.7	1			1			63.08	84.11	3	359	20.35	15.26
2000	355330	TAMBAÚ	596	22330	Medium	6198.27	1	0.668	1			0			0	30.9	5	232	72.73	45.64
2000	355340	TANABI	597	24675	Medium	4586.47	1	0.691	0			0			0	0	3	344	97.85	51.37
2000	355350	TAPIRAÍ	598	8020	Small	3790.94	1	0.641	0			0			0	0	4	445	145.44	17.63
2000	355360	TAPIRATIBA	599	13373	Medium	4728.95	1	0.677	3			3			77.39	77.39	5	225	122.05	85.69
2000	355365	TAQUARAL	600	2803	Small	5767.63	2	0.737	1			1			100	82.05	4	354	0	11.83
2000	355370	TAQUARITINGA	601	52977	Medium	5309.64	1	0.695	1			1			6.51	6.51	4	230	62.85	27.11
2000	355380	TAQUARITUBA	602	21048	Medium	4358.83	1	0.655	0			0			0	27.32	4	390	76.98	36.95
2000	355385	TAQUARIVAÍ	603	3877	Small	5643.39	1	0.602	1			1			88.99	88.99	5	472	184.62	82.05
2000	355390	TARABAI	604	6277	Small	3235.9	1	0.595	2			2			100	100	3	573	43.48	55.9
2000	355395	TARUMÃ	605	10868	Medium	9934.1	1	0.656	1			1			31.74	21.16	3	166	33.15	11.05
2000	355400	TATUÍ	606	93897	Medium	7101.11	2	0.71	0			0			0	0	4	188	67.62	56.05
2000	355410	TAUBATÉ	607	229130	Big	12635.1	2	0.761	15			15			22.59	17.06	1	83	24.46	7.74
2000	355420	TEJUPÁ	608	5350	Small	3718.78	1	0.606	0			0			0	0	5	624	68.59	27.43
2000	355430	TEODORO SAMPAIO	609	19940	Medium	5806.87	1	0.67	0			0			0	0	5	407	265.28	107.65
2000	355440	TERRA ROXA	610	8704	Small	4765.48	1	0.632	0			0			0	0	3	350	89.91	69.47
2000	355450	TIETÊ	611	30893	Medium	9514.76	2	0.748	1			0			0	0	1	126	95.61	41.95
2000	355460	TIMBURI	612	2591	Small	4574.53	1	0.627	1			1			100	88.77	5	566	132.92	30.67
2000	355465	TORRE DE PEDRA	613	1741	Small	2970.86	1	0.606	0			0			0	0	5	559	167.53	0
2000	355470	TORRINHA	614	8593	Small	4101.35	1	0.693	0			0			0	0	3	396	55.23	6.5
2000	355475	TRABIJU	615	1427	Small	6096.01	1	0.624	0			0			0	0	4	305	48.78	0
2000	355480	TREMEMBÉ	616	35573	Medium	4408.36	2	0.733	1			1			9.7	9.7	4	167	76.45	15.71
2000	355490	TRÊS FRONTEIRAS	617	4757	Small	3599.98	1	0.654	1			0			0	0	3	547	163.43	15.32
2000	355495	TUIUTI	618	5143	Small	3252.7	1	0.654	0			0			0	0	4	460	11.25	56.24
2000	355500	TUPÃ	619	62271	Medium	6160.7	2	0.717	0			0			0	0	4	250	135.08	102.07
2000	355510	TUPI PAULISTA	620	13010	Medium	4713.45	2	0.701	3			3			79.55	92.81	3	367	72.05	96.07
2000	355520	TURIÚBA	621	1857	Small	5363.86	1	0.649	1			1			100	100	3	524	51.02	25.51
2000	355530	TURMALINA	622	2414	Small	5262.31	1	0.625	1			1			100	95.28	4	576	223.17	53.13
2000	355535	UBARANA	623	4279	Small	7298.04	1	0.608	0			0			0	0	5	355	219.3	70.18
2000	355540	UBATUBA	624	60997	Medium	5328.53	2	0.703	9			9			50.9	43.36	2	17	80.77	43.78
2000	355550	UBIRAJARA	625	3548	Small	3927.15	1	0.612	0			0			0	0	5	589	199.12	7.37
2000	355560	UCHOA	626	9398	Small	6863.2	1	0.657	1			0			0	0	3	283	36.39	33.35
2000	355570	UNIÃO PAULISTA	627	1398	Small	6929.12	1	0.604	0			0			0	0	3	572	180.36	20.04
2000	355580	URÂNIA	628	8341	Small	4269.44	1	0.654	2			0			0	0	3	506	238.02	61.82
2000	355590	URU	629	1587	Small	5455.67	1	0.636	0			0			0	0	3	578	154.44	115.83
2000	355600	URUPÊS	630	11462	Medium	5717.21	1	0.684	1			1			30.1	30.1	3	288	365.52	92.51
2000	355610	VALENTIM GENTIL	631	7591	Small	5982.44	1	0.679	1			1			45.45	30.3	3	377	99.82	36.97
2000	355620	VALINHOS	632	78532	Medium	14788	2	0.793	0			0			0	0	1	20	60.2	40.39
2000	355630	VALPARAÍSO	633	18663	Medium	5829.61	1	0.685	4			4			73.94	92.43	4	287	94.43	35.18
2000	355635	VARGEM	634	6807	Small	2755.26	1	0.662	0			0			0	0	5	411	25.99	17.32
2000	355640	VARGEM GRANDE DO SUL	635	35918	Medium	5471.24	1	0.682	0			0			0	16.01	5	189	122.41	112.86
2000	355645	VARGEM GRANDE PAULISTA	636	29581	Medium	11446.6	2	0.706	1			0			0	0	2	61	25.38	24.11
2000	355650	VÁRZEA PAULISTA	637	86626	Medium	5581.3	1	0.672	0			0			0	0	2	89	277.36	129.61
2000	355660	VERA CRUZ	638	11534	Medium	4764.73	1	0.678	0			0			0	0	4	336	108.46	78.63
2000	355670	VINHEDO	639	42811	Medium	23362.3	3	0.81	0			0			0	0	1	9	75.75	30.44
2000	355680	VIRADOURO	640	15177	Medium	4265.26	1	0.671	3			3			68.2	100	3	351	92.05	39.75
2000	355690	VISTA ALEGRE DO ALTO	641	4622	Small	10019.9	2	0.737	0			0			0	0	1	107	19.14	0
2000	355695	VITÓRIA BRASIL	642	1609	Small	3966.74	1	0.607	1			1			100	100	5	607	223.88	55.97
2000	355700	VOTORANTIM	643	91777	Medium	8176.33	1	0.695	7			0			0	0	1	112	39.67	15.94
2000	355710	VOTUPORANGA	644	73537	Medium	5952.03	2	0.744	0			0			0	0	3	264	166.34	49.6
2000	355715	ZACARIAS	645	1701	Small	6019.04	1	0.607	0			0			0	0	3	586	102.49	58.57
2001	350010	ADAMANTINA	1	33639	Medium	6890.92	2	0.718	0			0			0	0	3	258	93.76	61.43
2001	350020	ADOLFO	2	3728	Small	11858.1	1	0.644	1			1			92.54	92.54	4	229	143.88	23.98
2001	350030	AGUAÍ	3	28750	Medium	9201.37	1	0.697	3			2			24	24	5	226	127.84	105.01
2001	350040	ÁGUAS DA PRATA	4	7135	Small	6541.9	2	0.714	1			0			0	0	3	210	79.46	49.19
2001	350050	ÁGUAS DE LINDÓIA	5	16710	Medium	5101.07	2	0.741	0			0			0	0	1	101	96.49	60.08
2001	350055	ÁGUAS DE SANTA BÁRBARA	6	5384	Small	6741.5	1	0.697	0			0			0	0	2	108	22.96	22.96
2001	350060	ÁGUAS DE SÃO PEDRO	7	1863	Small	12958.8	3	0.867	0			0			0	0	1	3	72.82	24.27
2001	350070	AGUDOS	8	32764	Medium	9917.5	1	0.674	0			0			0	0	4	180	45.99	31.75
2001	350075	ALAMBARI	9	3713	Small	6091.09	1	0.64	0			0			0	0	5	391	9.16	0
2001	350080	ALFREDO MARCONDES	10	3711	Small	4234.42	1	0.645	1			1			92.97	61.98	3	548	80.29	36.5
2001	350090	ALTAIR	11	3572	Small	17387.6	1	0.643	1			1			96.58	64.39	4	290	92.12	61.41
2001	350100	ALTINÓPOLIS	12	15701	Medium	7165.93	2	0.734	5			3			65.92	69.58	4	271	125.34	23.5
2001	350110	ALTO ALEGRE	13	4198	Small	4132.53	1	0.632	2			2			100	100	4	532	60.68	42.48
2001	350115	ALUMÍNIO	14	15432	Medium	36250.8	1	0.693	0			0			0	0	1	30	101.85	42.88
2001	350120	ÁLVARES FLORENCE	15	4227	Small	5064.53	1	0.663	0			0			0	0	3	561	128.35	64.18
2001	350130	ÁLVARES MACHADO	16	23141	Medium	3723.4	1	0.669	3			3			44.73	44.73	3	404	241.09	79.4
2001	350140	ÁLVARO DE CARVALHO	17	4241	Small	3222.37	1	0.577	1			1			81.35	94.91	4	565	206.83	71.94
2001	350150	ALVINLÂNDIA	18	2878	Small	3756.48	1	0.614	1			1			100	100	4	594	102.04	34.01
2001	350160	AMERICANA	19	185552	Big	14335.7	2	0.765	0			0			0	0	1	67	15.42	29.52
2001	350170	AMÉRICO BRASILIENSE	20	29303	Medium	6426.37	1	0.659	0			0			0	0	3	381	142.21	55.14
2001	350180	AMÉRICO DE CAMPOS	21	5596	Small	4376.52	1	0.652	0			0			0	0	4	535	170.54	47.37
2001	350190	AMPARO	22	61431	Medium	10104	2	0.754	12			12			67.39	42.12	2	78	117.05	51.48
2001	350200	ANALÂNDIA	23	3648	Small	10452.8	2	0.7	1			1			94.57	63.05	1	72	8.71	17.42
2001	350210	ANDRADINA	24	55499	Medium	7904.69	2	0.72	6			0			0	0	3	257	64.16	64.69
2001	350220	ANGATUBA	25	19557	Medium	6700.55	1	0.664	0			0			0	0	5	449	149.5	89.03
2001	350230	ANHEMBI	26	4660	Small	5606.46	1	0.662	0			0			0	0	3	515	62.33	20.78
2001	350240	ANHUMAS	27	3424	Small	4834.17	1	0.596	1			1			100	100	4	534	47.04	84.67
2001	350250	APARECIDA	28	35029	Medium	4787.39	2	0.703	3			3			29.55	27.91	4	212	131.29	62.34
2001	350260	APARECIDA D'OESTE	29	4909	Small	5247.06	1	0.661	1			1			70.28	100	3	581	220.63	110.31
2001	350270	APIAÍ	30	27209	Medium	5065.71	1	0.608	2			2			25.36	86.64	5	568	70.12	54.88
2001	350275	ARAÇARIGUAMA	31	11652	Medium	16669.8	1	0.674	0			0			0	0	2	42	18.18	36.35
2001	350280	ARAÇATUBA	32	171289	Big	7847.85	2	0.775	35			35			70.49	70.49	1	85	29.85	29.85
2001	350290	ARAÇOIABA DA SERRA	33	20408	Medium	4758.84	1	0.697	0			0			0	14.09	4	259	25.47	11.14
2001	350300	ARAMINA	34	4847	Small	5857.19	1	0.663	1			1			71.18	59.32	4	373	98.77	24.69
2001	350310	ARANDU	35	6117	Small	3519.26	1	0.619	0			0	.	.	0	100	5	500	83.43	41.72
2001	350315	ARAPEÍ	36	2653	Small	3806.48	1	0.581	1			1			100	100	4	600	24.1	12.05
2001	350320	ARARAQUARA	37	185064	Big	10426.5	2	0.754	4			4			7.46	8.08	1	79	62.52	34.12
2001	350330	ARARAS	38	106261	Big	12399.9	2	0.728	7			7			22.73	33.01	2	70	57.08	33.83
2001	350335	ARCO.ÍRIS	39	2185	Small	5635.26	1	0.666	1			1			100	100	4	634	102.83	115.68
2001	350340	AREALVA	40	7283	Small	5886.53	1	0.679	0			0			0	0	3	511	124.5	65.91
2001	350350	AREIAS	41	3637	Small	3499.64	1	0.631	1			1			94.86	94.86	5	622	147.49	59
2001	350360	AREIÓPOLIS	42	10332	Medium	3618.6	1	0.629	0			0			0	0	4	461	152.03	59.12
2001	350370	ARIRANHA	43	7679	Small	19338.1	1	0.642	0			0			0	0	1	136	98.71	60.74
2001	350380	ARTUR NOGUEIRA	44	34782	Medium	6868.32	2	0.703	6			5			49.59	42.98	4	243	19.8	17.6
2001	350390	ARUJÁ	45	61715	Medium	8182.14	2	0.715	0			0	.	.	0	0	2	58	38.79	13.8
2001	350395	ASPÁSIA	46	1849	Small	6525.89	1	0.607	0			0			0	0	3	604	163.45	59.44
2001	350400	ASSIS	47	88535	Medium	6831.39	2	0.739	10			10			38.97	29.88	3	207	52.36	34.35
2001	350410	ATIBAIA	48	114090	Big	7189.1	2	0.756	0			0			0	0	2	38	37.81	19.64
2001	350420	AURIFLAMA	49	13604	Medium	5570.82	2	0.705	4			0			0	0	3	456	83.55	54.97
2001	350430	AVAÍ	50	4590	Small	5257.61	1	0.637	0			0	.	.	0	0	4	520	62.41	55.48
2001	350440	AVANHANDAVA	51	8930	Small	4454.79	1	0.637	2			2			77.27	77.27	5	431	70.01	42.78
2001	350450	AVARÉ	52	78278	Medium	5480.95	2	0.727	1			1			4.41	4.41	4	173	88.41	46.29
2001	350460	BADY BASSITT	53	12253	Medium	5204.05	2	0.7	1			0			0	0	3	266	70.06	21.56
2001	350470	BALBINOS	54	1324	Small	6087.01	1	0.649	0			0			0	0	4	587	209.64	20.96
2001	350480	BÁLSAMO	55	7378	Small	5241.77	2	0.752	0			0			0	0	3	410	56.26	41.26
2001	350490	BANANAL	56	9788	Small	3364.05	1	0.669	2			2			70.49	70.49	4	490	143.72	47.91
2001	350500	BARÃO DE ANTONINA	57	2765	Small	4294.36	1	0.606	1			1			100	100	5	638	72.92	20.83
2001	350510	BARBOSA	58	5897	Small	3473.39	1	0.62	1			0			0	0	4	544	94.87	61.38
2001	350520	BARIRI	59	28673	Medium	7163.95	2	0.711	1			1			12.03	10.03	3	315	121.35	33.01
2001	350530	BARRA BONITA	60	35919	Medium	10801.4	2	0.725	0			0			0	0	2	92	82.63	71.2
2001	350535	BARRA DO CHAPÉU	61	4831	Small	2429.45	1	0.52	2			2			100	100	4	644	31.55	15.77
2001	350540	BARRA DO TURVO	62	8228	Small	2262.85	1	0.53	2			2			83.86	41.93	5	625	17.8	26.7
2001	350550	BARRETOS	63	104913	Big	8016.17	2	0.736	0			0			0	0	2	123	78.19	68.95
2001	350560	BARRINHA	64	24864	Medium	3639.63	1	0.642	1			1			13.88	62.44	4	435	80.14	33.84
[truncated: 8,321 more rows]
